# Supplementary material for: Dynamics of the DNA Viral Community in Korean Coastal Waters
Source: Sci Data. 2025 Nov 13;12:1782. doi: 10.1038/s41597-025-06062-w (PMC12615691; doi:10.1038/s41597-025-06062-w)
Supplement: Supplementary file 1 — Supplementary Table S1 [file 41597_2025_6062_MOESM1_ESM.xlsx]

## Sheet: Table S1
Table S1. Summary of Viral Metagenomic Sequencing Results and Genome Quality Metrics by Length Using CheckV
Sampling information		Raw data of Fastq file									Assembly	Check V result				Viral sequencing size (Checkv Quality >Medium)
No. Site (Locality)	Sampling Month	Fastq File	SRA Accession	Fastq files (GB)	Sequence base pair	Total Reads	GC (%)	AT (%)	Q20 (%)	Q30 (%)	Sequence base pair	Total non-virus contigs		Total virus contigs		>1kb		>3kb		>5kb		>10kb
												Base pair	Contig	Base pair	Contig	Base pair	Contig	Base pair	Contig	Base pair	Contig	Base pair	Contig
St.1 (Gyeongpo)	August	2108GP-SW-1-V	SRR32407406	9.86	8392373432	55578632	48.04	51.96	92.28	86.77	19478950	0	0	19478950	7168	1054159	30	1054159	30	1049996	29	1044483	28
		2108GP-SW-2-V	SRR32407405	8.99	7648020744	50649144	52.38	47.62	87.85	79.87	9768020	0	0	9768020	3680	229679	10	229679	10	229679	10	224166	9
		2108GP-SW-3-V	SRR32407404	9.5	8087595636	53560236	52.75	47.25	80.75	71.45	7918695	0	0	7918695	3055	281871	9	281871	9	281871	9	276358	8
	December	2112GP-SW-2-V	SRR32407444	4.16	5693339334	37704234	50.94	49.06	95.69	90.45	354907255	340608237	690422	14299018	23751	579392	8	579392	8	579392	8	573879	7
St.2 (Donghae)	May	2105DH-SW-1-V	SRR32407436	6.32	5382069746	35642846	51.79	48.21	77.43	67.28	254493281	212220627	413139	42272654	52318	667231	25	667231	25	667231	25	636625	21
		2105DH-SW-2-V	SRR32407435	12.39	10544450498	69830798	51.6	48.4	75.01	64.52	23351865	0	0	23351865	9542	1047719	32	1047719	32	1047719	32	1007587	27
St.3 (Haeumdae)	November	2111HU-SW-3-V	SRR32407459	3.26	2774935154	18377054	47.71	52.29	95.33	89.89	5149777	0	0	5149777	2329	204197	8	204197	8	204197	8	198684	7
St.4 (Eulsukdo)	August	2108ES-SW-3-V	SRR32407407	3.43	2917937892	19324092	56.11	43.89	89.64	83.55	3726479	0	0	3726479	1382	479745	16	479745	16	479745	16	468207	14
	November	2111ES-SW-1-V	SRR32407363	6.3	5359186904	35491304	51.15	48.85	96.74	92.2	15636908	0	0	15636908	6204	1400046	41	1400046	41	1400046	41	1394533	40
		2111ES-SW-2-V	SRR32407362	6.88	5856301252	38783452	53.13	46.87	96.29	91.57	495350394	333224018	707929	39390977	51131	1679350	49	1679350	49	1679350	49	1673837	48
		2111ES-SW-3-V	SRR32407361	3.35	2850925300	18880300	49.42	50.58	96.1	91.03	9293592	0	0	9293592	3770	746283	23	746283	23	746283	23	740770	22
St.5 (Busan New Port)	July	2107SH-SW-2-V	SRR32407421	11.34	9650190446	63908546	54.07	45.93	86.36	78.93	8773645	0	0	8773645	4105	472438	13	472438	13	472438	13	458656	11
		2107SH-SW-3-V	SRR32407420	9.01	7665150184	50752634	54.63	45.37	81.34	72.97	22071658	0	0	22071658	9326	1135488	35	1130067	33	1127035	32	1111781	30
	November	2111SH-SW-1-V	SRR32407455	10.12	5680109922	37616622	47.78	52.22	95.79	90.5	3762932	0	0	3762932	1873	167139	7	167139	7	167139	7	161626	6
		2111SH-SW-2-V	SRR32407454	8.91	3378374340	22373340	48.7	51.3	95.17	89.63	4449518	0	0	4449518	2030	230835	9	230835	9	226133	8	220620	7
		2111SH-SW-3-V	SRR32407453	8.22	5453564924	36116324	48.22	51.78	95.73	90.37	3126926	2113	1	3124813	1510	150671	6	150671	6	150671	6	145158	5
St.6 (Gwangyang)	July	2107GY-SW-1-V	SRR32407426	14.21	12085773334	80038234	46.3	53.7	91.93	86.97	43926007	0	0	43926007	15128	1495484	45	1492773	44	1489320	43	1469313	40
St.7 (Handong)	August	2108HC-SW-1-V	SRR32407403	4.05	3445622190	22818690	51.86	48.14	96.4	91.92	3639073	0	0	3639073	1094	450027	20	439588	15	430891	13	418784	11
		2108HC-SW-2-V	SRR32407402	4.97	4228960662	28006362	52.48	47.52	96.37	91.87	371566030	356364771	726382	15201259	19047	890830	34	874295	26	862260	23	850240	21
		2108HC-SW-3-V	SRR32407400	3.84	3271213868	21663668	53.35	46.65	96.42	91.82	4654797	0	0	4654797	1535	752923	21	744953	18	744953	18	739440	17
	November	2111HC-SW-1-V	SRR32407353	7.68	6539881574	43310474	51.56	48.44	95.83	91.08	6196111	0	0	6196111	2386	507143	14	507143	14	503515	13	498002	12
		2111HC-SW-2-V	SRR32407352	6.69	5698109122	37735822	51.3	48.7	95.83	91.04	5271534	0	0	5271534	2086	167148	8	165127	7	165127	7	159614	6
		2111HC-SW-3-V	SRR32407351	7.55	6422012182	42529882	49.59	50.41	96.24	91.77	6109802	0	0	6109802	2508	333480	10	333480	10	329849	9	324336	8
St.8 (Sinyang)	August	2108SY-SW-1-V	SRR32407389	3.16	2691959446	17827546	44.04	55.96	97.29	93.58	6459936	0	0	6459936	2615	342992	14	333875	10	333875	10	328362	9
		2108SY-SW-2-V	SRR32407388	3.67	3128489272	20718472	44.25	55.75	97.26	93.57	8461505	0	0	8461505	3804	267693	10	267693	10	267693	10	262180	9
St.9 (Hyeopjae)	August	2108HJ-SW-1-V	SRR32407399	8.52	7253221278	48034578	49.51	50.49	97.33	93.45	468921970	434970037	846039	33951933	44704	482246	15	482246	15	473256	13	467743	12
		2108HJ-SW-2-V	SRR32407398	9.32	7934223728	52544528	49.47	50.53	97.39	93.54	487910451	452828757	877247	35081694	46050	587237	16	584834	15	580642	14	575129	13
		2108HJ-SW-3-V	SRR32407397	9.05	7701154624	51001024	50.43	49.57	97.28	93.32	499803779	467251508	895394	32552271	43648	539925	17	539925	17	532651	15	521552	13
St.10 (Mokpo)	August	2108MP-SW-1-V	SRR32407393	8.18	6960428654	46095554	54.09	45.91	88.52	82.5	7419412	0	0	7419412	3790	188449	8	188449	8	188449	8	182936	7
		2108MP-SW-2-V	SRR32407392	10.02	8522031696	56437296	53.51	46.49	92.79	87.69	14378907	1428	1	14377479	6707	438319	19	438319	19	438319	19	432806	18
St.11 (Geokpo)	October	2110KP-SW-3-V	SRR32407374	6.95	5916305028	39180828	47.74	52.26	95.92	92.37	8507378	0	0	8507378	4151	183495	8	183495	8	178556	7	178556	7
St.12 (Gunsan)	November	2111GS-SW-1-V	SRR32407360	6.56	5581639198	36964498	49.89	50.11	96.55	91.89	16309337	0	0	16309337	7762	178082	7	178082	7	178082	7	172569	6
		2111GS-SW-2-V	SRR32407359	6.67	5676612460	37593460	50.88	49.12	96.17	91.52	13876925	0	0	13876925	6880	214113	9	211186	8	211186	8	205673	7
		2111GS-SW-3-V	SRR32407358	10.21	8689842224	57548624	50.47	49.53	96.36	91.78	21302486	0	0	21302486	9926	365766	14	365766	14	365766	14	360253	13
St.13 (Cheonsuman)	August	2108CS-SW-1-V	SRR32407419	2.99	2542918218	16840518	53	47	95.39	91.16	5225518	0	0	5225518	2584	210643	11	210643	11	210643	11	197851	9
		2108CS-SW-2-V	SRR32407418	3.42	2911777696	19283296	52.46	47.54	94.04	89.33	6911900	1355	1	6910545	3257	264904	13	264904	13	264904	13	251901	11
		2108CS-SW-3-V	SRR32407417	4.03	3428148772	22702972	54	46	93.74	88.91	6412828	0	0	6412828	2961	378815	17	378815	17	378815	17	363810	15
	November	2111CS-SW-1-V	SRR32407370	3.79	2741763474	18157374	49.77	50.23	95.55	90.42	231092695	102578303	189258	25058774	23457	1647399	50	1647399	50	1647399	50	1599489	44
		2111CS-SW-2-V	SRR32407369	5.27	2486152788	16464588	48.72	51.28	95.85	90.6	242045124	140646645	267413	34664884	33098	1621382	50	1621382	50	1621382	50	1598370	47
		2111CS-SW-3-V	SRR32407367	4.95	2507758472	16607672	48.98	51.02	95.71	90.41	242975616	197679166	368521	45296450	49951	1467067	46	1467067	46	1467067	46	1420488	40
St.14 (Daecheon)	August	2108DC-SW-1-V	SRR32407416	4.48	3812890430	25250930	50.12	49.88	77.17	68.95	7359522	0	0	7359522	2949	314988	11	313062	10	313062	10	307549	9
		2108DC-SW-2-V	SRR32407415	3.38	2879563960	19069960	48.86	51.14	77.9	69.6	7989636	0	0	7989636	2882	433971	15	432045	14	432045	14	426532	13
		2108DC-SW-3-V	SRR32407414	3.51	2985944668	19774468	50.9	49.1	72.52	63.04	4505176	0	0	4505176	1823	173291	9	172108	8	172108	8	166595	7
St.15 (Incheon)	August	2108IC-SW-1-V	SRR32407396	7.43	6326375728	41896528	52.95	47.05	86.85	80.64	12491173	0	0	12491173	6048	218250	9	215961	8	215961	8	210448	7
		2108IC-SW-2-V	SRR32407395	6.7	5705001064	37781464	52.98	47.02	85.32	78.83	9891082	0	0	9891082	5035	148714	6	148714	6	148714	6	143201	5
	October	2110IC-SW-1-V	SRR32407383	7.21	6133951898	40622198	48.89	51.11	96.67	92.19	11718964	0	0	11718964	5433	311527	12	311527	12	311527	12	306014	11
		2110IC-SW-3-V	SRR32407381	2.6	2218810308	14694108	39.77	60.23	95.66	90.51	8606495	0	0	8606495	3749	202433	8	202433	8	202433	8	187994	6
St.16 (Deokjeokdo)	August	2108DJ-SW-2-V	SRR32407411	5.7	4853582430	32142930	51.83	48.17	88.55	82.17	11415859	1087	1	11414772	5278	189337	7	189337	7	177816	4	172303	3
	October	2110DJ-SW-1-V	SRR32407386	5.81	4943390284	32737684	48.59	51.41	96.46	91.94	15456497	0	0	15456497	6976	436069	16	436069	16	436069	16	430556	15
