# Supplementary material for: Dynamics of the DNA Viral Community in Korean Coastal Waters
Source: Sci Data. 2025 Nov 13;12:1782. doi: 10.1038/s41597-025-06062-w (PMC12615691; doi:10.1038/s41597-025-06062-w)
Supplement: Supplementary file 2 — Supplementary Table S2 [file 41597_2025_6062_MOESM2_ESM.xlsx]

## Sheet: Table S2
Table S2. Relative Abundance of DNA Viruses
DNA Virus Taxonomy							Relative Abundance per Sample (%)
Virus Type	Phylum	Class	Order	Family	Genus	Species	St.02-May	St.05-Jul.	St.06-Jul.	St.01-Aug.	St.04-Aug.	St.07-Aug.	St.08-Aug.	St.09-Aug.	St.10-Aug.	St.13-Aug.	St.04-Nov.	St.05-Nov.	St.07-Nov.	St.12-Nov.	St.13-Nov.	St.01-Dec.
Bacteriophage	Unclassified	Unclassified	Unclassified	Unclassified	Unclassified	Puniceispirillum phage HMO-2011	0	0	0	25	0	0	100	25	0	75	0	0	0	0	0	0
Bacteriophage	Uroviricota	Caudoviricetes	Autographivirales	Unclassified	Pelagivirus	Pelagibacter phage HTVC019P	0	0	0	0	0	0	0	75	50	0	0	0	0	0	0	0
Bacteriophage	Uroviricota	Caudoviricetes	Unclassified	Zobellviridae	Siovirus	Lentibacter phage vB_LenP_ICBM1	50	0	0	0	0	0	0	0	0	0	20	0	40	0	0	0
Bacteriophage	Uroviricota	Caudoviricetes	Autographivirales	Unclassified	Stopavirus	Pelagibacter phage HTVC011P	0	0	0	0	0	0	0	0	0	0	0	0	0	100	0	0
Bacteriophage	Uroviricota	Caudoviricetes	Unclassified	Stanwilliamsviridae	Gilsonvirus	Streptomyces phage Gilson	0	0	0	0	100	0	0	0	0	0	0	0	0	0	0	0
Bacteriophage	Unclassified	Unclassified	Unclassified	Unclassified	Unclassified	Synechococcus phage S-CBS3	0	0	0	0	0	0	0	0	0	0	0	40	0	0	0	50
Bacteriophage	Uroviricota	Caudoviricetes	Unclassified	Zobellviridae	Veravirus	Lentibacter phage vB_LenP_ICBM2	50	0	25	0	0	11.1111	0	0	0	0	0	0	0	0	0	0
Bacteriophage	Uroviricota	Caudoviricetes	Autographivirales	Unclassified	Kajamvirus	Synechococcus phage S-RIP1	0	0	25	0	0	0	0	0	25	0	6.66667	0	0	0	0	0
Bacteriophage	Uroviricota	Caudoviricetes	Unclassified	Stanwilliamsviridae	Samistivirus	Streptomyces phage Mildred21	0	0	0	0	0	33.3333	0	0	0	0	0	0	20	0	0	0
Bacteriophage	Uroviricota	Caudoviricetes	Unclassified	Unclassified	Phrappuccinovirus	Mycobacterium phage Phrappuccino	0	0	0	0	0	0	0	0	0	0	0	0	0	0	0	50
Bacteriophage	Uroviricota	Caudoviricetes	Autographivirales	Unclassified	Tritonvirus	Cyanophage P-SSP2	0	20	25	0	0	0	0	0	0	0	0	0	0	0	0	0
Bacteriophage	Uroviricota	Caudoviricetes	Unclassified	Casjensviridae	Nazgulvirus	Burkholderia phage BcepNazgul	0	0	0	0	0	0	0	0	0	0	0	0	0	0	42.8571	0
Bacteriophage	Uroviricota	Caudoviricetes	Crassvirales	Steigviridae	Akihdevirus	Cellulophaga phage phi14:2	0	0	0	0	0	0	0	0	0	0	0	0	0	0	42.8571	0
nucleocytoplasmic large DNA viruses (NCLDV)	Nucleocytoviricota	Megaviricetes	Algavirales	Phycodnaviridae	Prasinovirus	Micromonas pusilla virus 12T	0	40	0	0	0	0	0	0	0	0	0	0	0	0	0	0
Bacteriophage	Uroviricota	Caudoviricetes	Unclassified	Unclassified	Elemovirus	Flavobacterium phage vB_FspP_elemoA_7-9A	0	0	0	0	0	0	0	0	0	0	0	0	40	0	0	0
Bacteriophage	Unclassified	Unclassified	Unclassified	Unclassified	Unclassified	Pelagibacter phage HTVC010P	0	0	0	0	0	0	0	0	25	0	0	0	0	0	0	0
Bacteriophage	Unclassified	Unclassified	Unclassified	Unclassified	Unclassified	Marine gokushovirus	0	0	0	25	0	0	0	0	0	0	0	0	0	0	0	0
Bacteriophage	Uroviricota	Caudoviricetes	Autographivirales	Unclassified	Pelagivirus	Uncultured phage_MedDCM-OCT-S35-C6	0	0	0	25	0	0	0	0	0	0	0	0	0	0	0	0
Bacteriophage	Uroviricota	Caudoviricetes	Pantevenvirales	Ackermannviridae	Tedavirus	Aeromonas phage phiA8-29	0	0	0	25	0	0	0	0	0	0	0	0	0	0	0	0
Bacteriophage	Unclassified	Unclassified	Unclassified	Unclassified	Unclassified	CrAssphage cr116_1	0	0	25	0	0	0	0	0	0	0	0	0	0	0	0	0
Bacteriophage	Unclassified	Unclassified	Unclassified	Unclassified	Unclassified	Pseudoalteromonas phage HS5	0	0	0	0	0	0	0	0	0	25	0	0	0	0	0	0
Bacteriophage	Uroviricota	Caudoviricetes	Unclassified	Unclassified	Jilinvirus	Escherichia phage vB_EcoM_ECOO78	0	0	0	0	0	22.2222	0	0	0	0	0	0	0	0	0	0
Bacteriophage	Uroviricota	Caudoviricetes	Pantevenvirales	Kyanoviridae	Thaumasvirus	Cyanophage S-TIM4	0	0	0	0	0	22.2222	0	0	0	0	0	0	0	0	0	0
Bacteriophage	Unclassified	Unclassified	Unclassified	Unclassified	Unclassified	Synechococcus phage S-CBS4	0	0	0	0	0	0	0	0	0	0	20	0	0	0	0	0
Bacteriophage	Uroviricota	Caudoviricetes	Autographivirales	Unclassified	Sednavirus	Synechococcus phage S-RIP2	0	0	0	0	0	0	0	0	0	0	0	20	0	0	0	0
Bacteriophage	Unclassified	Unclassified	Unclassified	Unclassified	Unclassified	Pseudomonas phage H70	0	0	0	0	0	0	0	0	0	0	20	0	0	0	0	0
nucleocytoplasmic large DNA viruses (NCLDV)	Nucleocytoviricota	Megaviricetes	Algavirales	Phycodnaviridae	Prasinovirus	Ostreococcus lucimarinus virus 2	0	20	0	0	0	0	0	0	0	0	0	0	0	0	0	0
nucleocytoplasmic large DNA viruses (NCLDV)	Nucleocytoviricota	Megaviricetes	Algavirales	Phycodnaviridae	Prasinovirus	Micromonas pusilla virus SP1	0	20	0	0	0	0	0	0	0	0	0	0	0	0	0	0
Bacteriophage	Uroviricota	Caudoviricetes	Autographivirales	Unclassified	Ashivirus	Uncultured phage_MedDCM-OCT-S45-C4	0	0	0	0	0	0	0	0	0	0	0	20	0	0	0	0
Bacteriophage	Uroviricota	Caudoviricetes	Autographivirales	Unclassified	Pedosvirus	Uncultured phage_MedDCM-OCT-S28-C3	0	0	0	0	0	0	0	0	0	0	0	20	0	0	0	0
Bacteriophage	Uroviricota	Caudoviricetes	Unclassified	Casidaviridae	Yangvirus	Arthrobacter phage Adumb2043	0	0	0	0	0	0	0	0	0	0	20	0	0	0	0	0
Bacteriophage	Uroviricota	Caudoviricetes	Unclassified	Unclassified	Rigallicvirus	Rhizobium phage vB_RglS_P106B	0	0	0	0	0	0	0	0	0	0	0	0	0	0	14.2857	0
Bacteriophage	Uroviricota	Caudoviricetes	Unclassified	Zobellviridae	Siovirus	Celeribacter phage P12053L	0	0	0	0	0	11.1111	0	0	0	0	0	0	0	0	0	0
Bacteriophage	Unclassified	Unclassified	Unclassified	Unclassified	Unclassified	Cyanophage KBS-S-2A	0	0	0	0	0	0	0	0	0	0	6.66667	0	0	0	0	0
Bacteriophage	Uroviricota	Caudoviricetes	Autographivirales	Unclassified	Aegirvirus	Synechococcus phage S-CBP42	0	0	0	0	0	0	0	0	0	0	6.66667	0	0	0	0	0
