# Supplementary material for: Dynamics of the DNA Viral Community in Korean Coastal Waters
Source: Sci Data. 2025 Nov 13;12:1782. doi: 10.1038/s41597-025-06062-w (PMC12615691; doi:10.1038/s41597-025-06062-w)
Supplement: Supplementary file 3 — Supplementary Table S3 [file 41597_2025_6062_MOESM3_ESM.zip › Revised Supplemeantory table 3.csv]

Table S3. Summary of quality check for contigs (��10 kb, medium quality or higher; n = 796 uploaded to GenBank; n = 754 after dereplication used for analysis) using CheckV.
Sampling Information		Raw data of Fastq file		Result of Check V
No. Site (Locality)	Month	Fastq File	SRA Accession	GenBank Accession	Contig ID	Sequence length	Provirus	No. Viral gene	Quality Check	Miuvig quality	Completeness	Completeness reference	Contamination
St.1 (Gyeongpo)	August	2108GP-SW-1-V	SRR32407406	PV703184	NODE_2_length_148392_cov_2.431403	148392	No	68	Medium-quality	Genome-fragment	88.4	AAI-based (medium-confidence)	0
				PV703185	NODE_4_length_126556_cov_13.654011	126556	No	77	Medium-quality	Genome-fragment	71.05	AAI-based (medium-confidence)	0
				PV703186	NODE_40_length_42623_cov_4.510307	42623	No	14	Medium-quality	Genome-fragment	72.5	AAI-based (medium-confidence)	0
				PV703187	NODE_41_length_42446_cov_2.129304	42446	No	10	High-quality	High-quality	98.44	AAI-based (high-confidence)	0
				PV703188	NODE_52_length_39638_cov_2.022044	39638	No	19	Medium-quality	Genome-fragment	77.43	AAI-based (high-confidence)	0
				PV703189	NODE_54_length_39592_cov_2.328874	39592	No	18	Medium-quality	Genome-fragment	73.46	AAI-based (high-confidence)	0
				PV703190	NODE_55_length_39285_cov_27.861586	39285	No	11	Medium-quality	Genome-fragment	65.29	AAI-based (high-confidence)	0
				PV703191	NODE_56_length_38976_cov_2.720199	38976	No	29	High-quality	High-quality	100	AAI-based (high-confidence)	0
				PV703192	NODE_58_length_38553_cov_6.210665	38553	No	31	High-quality	High-quality	97.95	AAI-based (high-confidence)	0
				PV703193	NODE_61_length_37923_cov_3.288179	37923	No	14	High-quality	High-quality	100	AAI-based (high-confidence)	0
				PV703194	NODE_84_length_32625_cov_1.923626	32625	No	19	Medium-quality	Genome-fragment	62.27	AAI-based (high-confidence)	0
				PV703195	NODE_85_length_32622_cov_1.269211	32622	No	11	Medium-quality	Genome-fragment	75.69	AAI-based (high-confidence)	0
				PV703196	NODE_86_length_32536_cov_1.778210	32536	No	14	Medium-quality	Genome-fragment	63.33	AAI-based (high-confidence)	0
				PV703197	NODE_87_length_32272_cov_4.410328	32272	No	26	High-quality	High-quality	94.55	AAI-based (high-confidence)	0
				PV703198	NODE_107_length_29954_cov_2.435310	29954	No	9	Medium-quality	Genome-fragment	85	AAI-based (medium-confidence)	0
				PV703199	NODE_111_length_29247_cov_7.254430	29247	No	23	Medium-quality	Genome-fragment	75.89	AAI-based (high-confidence)	0
				PV703200	NODE_133_length_27616_cov_1.341809	27616	No	16	Medium-quality	Genome-fragment	89.91	AAI-based (high-confidence)	0
				PV703201	NODE_138_length_27016_cov_1.833129	27016	No	9	Medium-quality	Genome-fragment	78.57	AAI-based (medium-confidence)	0
				PV703202	NODE_155_length_25911_cov_2.000582	25911	No	14	Medium-quality	Genome-fragment	50.42	AAI-based (high-confidence)	0
				PV703203	NODE_195_length_23791_cov_2.252831	23791	No	10	Medium-quality	Genome-fragment	74.91	AAI-based (medium-confidence)	0
				PV703204	NODE_211_length_23172_cov_2.311738	23172	No	17	Medium-quality	Genome-fragment	68.73	AAI-based (high-confidence)	0
				PV703205	NODE_246_length_21838_cov_1.879969	21838	No	8	Medium-quality	Genome-fragment	65.98	AAI-based (high-confidence)	0
				PV703206	NODE_254_length_21573_cov_1.609671	21573	No	5	Medium-quality	Genome-fragment	61.22	AAI-based (high-confidence)	0
				PV703207	NODE_255_length_21483_cov_2.182525	21483	No	10	Medium-quality	Genome-fragment	68.19	AAI-based (high-confidence)	0
				PV703208	NODE_363_length_18656_cov_2.038642	18656	No	12	Medium-quality	Genome-fragment	53.6	AAI-based (high-confidence)	0
				PV703209	NODE_408_length_17692_cov_1.860176	17692	No	5	Medium-quality	Genome-fragment	50.03	AAI-based (medium-confidence)	0
				PV703210	NODE_427_length_17344_cov_3.081199	17344	No	5	Medium-quality	Genome-fragment	70.83	AAI-based (medium-confidence)	0
				PV703211	NODE_575_length_15151_cov_1.676651	15151	No	5	Complete	High-quality	100	DTR (high-confidence)	0
		2108GP-SW-2-V	SRR32407405	PV703213	NODE_10_length_43223_cov_4.683637	43223	No	14	Medium-quality	Genome-fragment	73.52	AAI-based (medium-confidence)	0
				PV703214	NODE_24_length_34457_cov_3.188611	34457	No	17	Medium-quality	Genome-fragment	88.81	AAI-based (high-confidence)	0
				PV703215	NODE_51_length_27556_cov_2.657698	27556	No	8	Medium-quality	Genome-fragment	51.78	AAI-based (medium-confidence)	0
				PV703216	NODE_58_length_26830_cov_2.283938	26830	No	8	Medium-quality	Genome-fragment	76.13	AAI-based (medium-confidence)	0
				PV703217	NODE_91_length_21902_cov_5.727302	21902	No	16	Medium-quality	Genome-fragment	58.52	AAI-based (medium-confidence)	0
				PV703218	NODE_97_length_21387_cov_9.928739	21387	No	15	Medium-quality	Genome-fragment	55.51	AAI-based (high-confidence)	0
				PV703219	NODE_126_length_18866_cov_3.974652	18866	No	18	Medium-quality	Genome-fragment	54.79	AAI-based (high-confidence)	0
				PV703220	NODE_222_length_15160_cov_2.534158	15160	No	5	High-quality	High-quality	97.48	AAI-based (medium-confidence)	0
				PV703221	NODE_238_length_14785_cov_2.599331	14785	No	4	Medium-quality	Genome-fragment	60.93	AAI-based (medium-confidence)	0
		2108GP-SW-3-V	SRR32407404	PV703222	NODE_3_length_53693_cov_11.456260	53693	No	21	Medium-quality	Genome-fragment	84.34	AAI-based (high-confidence)	0
				PV703223	NODE_5_length_43223_cov_3.761509	43223	No	14	Medium-quality	Genome-fragment	73.52	AAI-based (medium-confidence)	0
				PV703224	NODE_10_length_38579_cov_5.010325	38579	No	31	High-quality	High-quality	98.02	AAI-based (high-confidence)	0
				PV703225	NODE_16_length_34350_cov_2.676183	34350	No	17	Medium-quality	Genome-fragment	88.58	AAI-based (high-confidence)	0
				PV703226	NODE_17_length_34271_cov_7.112143	34271	No	30	Medium-quality	Genome-fragment	88.9	AAI-based (high-confidence)	0
				PV703227	NODE_20_length_32924_cov_3.044943	32924	No	26	High-quality	High-quality	96.19	AAI-based (high-confidence)	0
				PV703228	NODE_48_length_24263_cov_3.460101	24263	No	12	Medium-quality	Genome-fragment	58.37	AAI-based (medium-confidence)	0
				PV703229	NODE_187_length_15055_cov_2.021704	15055	No	5	High-quality	High-quality	96.8	AAI-based (medium-confidence)	0
	December	2112GP-SW-2-V	SRR32407444	PV703748	NODE_1_length_348309_cov_14.670382	348309	No	2	High-quality	High-quality	97.27	HMM-based (lower-bound)	0
				PV703749	NODE_22_length_60346_cov_138.673542	60346	No	29	High-quality	High-quality	100	AAI-based (high-confidence)	0
				PV703750	NODE_28_length_49692_cov_49.428972	49692	No	18	Medium-quality	Genome-fragment	74.8	HMM-based (lower-bound)	0
				PV703751	NODE_33_length_44741_cov_2.228224	44741	No	24	High-quality	High-quality	100	AAI-based (medium-confidence)	0
				PV703752	NODE_53_length_31816_cov_3.958945	31816	No	19	Medium-quality	Genome-fragment	78.75	AAI-based (high-confidence)	0
				PV703753	NODE_87_length_19981_cov_1.622091	19981	No	9	Medium-quality	Genome-fragment	57.29	AAI-based (high-confidence)	0
				PV703754	NODE_92_length_18994_cov_5.139662	18994	No	11	Medium-quality	Genome-fragment	54.2	AAI-based (medium-confidence)	0
St.2 (Donghae)	May	2105DH-SW-1-V	SRR32407436	PV702959	NODE_2_length_65239_cov_4.977024	65239	No	27	High-quality	High-quality	100	AAI-based (medium-confidence)	0
				PV702960	NODE_3_length_50729_cov_3.562507	50729	No	19	Medium-quality	Genome-fragment	79.37	AAI-based (high-confidence)	0
				PV702961	NODE_4_length_43153_cov_7.772765	43153	No	35	High-quality	High-quality	100	AAI-based (high-confidence)	0
				PV702962	NODE_5_length_43088_cov_2.935150	43088	No	35	High-quality	High-quality	94.54	AAI-based (high-confidence)	0
				PV702963	NODE_6_length_41921_cov_6.007154	41921	No	36	High-quality	High-quality	100	AAI-based (high-confidence)	0
				PV702964	NODE_8_length_37311_cov_3.913888	37311	No	17	Medium-quality	Genome-fragment	58.42	AAI-based (medium-confidence)	0
				PV702965	NODE_10_length_36408_cov_3.583225	36408	No	15	Complete	High-quality	100	DTR (high-confidence)	0
				PV702966	NODE_11_length_36288_cov_4.059816	36288	No	20	High-quality	High-quality	99.87	AAI-based (high-confidence)	0
				PV702967	NODE_13_length_34829_cov_12.271425	34829	No	23	High-quality	High-quality	95.84	AAI-based (high-confidence)	0
				PV702968	NODE_15_length_31271_cov_2.648889	31271	No	2	Medium-quality	Genome-fragment	51	AAI-based (high-confidence)	0
				PV702969	NODE_16_length_29570_cov_2.801141	29570	No	22	Medium-quality	Genome-fragment	89.08	AAI-based (medium-confidence)	0
				PV702970	NODE_18_length_27860_cov_2.275015	27860	No	18	Medium-quality	Genome-fragment	56.51	AAI-based (high-confidence)	0
				PV702971	NODE_21_length_25683_cov_14.396032	25683	No	17	Medium-quality	Genome-fragment	79.88	AAI-based (medium-confidence)	0
				PV702972	NODE_22_length_24737_cov_3.509874	24737	No	18	Medium-quality	Genome-fragment	69.96	AAI-based (medium-confidence)	0
				PV702973	NODE_39_length_18641_cov_1.666955	18641	No	10	Medium-quality	Genome-fragment	53.35	AAI-based (high-confidence)	0
				PV702974	NODE_42_length_18379_cov_5.215812	18379	No	8	Medium-quality	Genome-fragment	51.04	AAI-based (high-confidence)	0
				PV702976	NODE_62_length_15436_cov_7.039650	15436	No	5	Medium-quality	Genome-fragment	54.25	AAI-based (high-confidence)	0
				PV702977	NODE_71_length_14866_cov_3.968858	14866	No	4	High-quality	High-quality	98.49	AAI-based (medium-confidence)	0
				PV702978	NODE_107_length_12867_cov_7.755181	12867	No	4	Medium-quality	Genome-fragment	85.04	AAI-based (high-confidence)	0
				PV702979	NODE_187_length_10121_cov_3.137883	10121	No	5	Medium-quality	Genome-fragment	67.11	AAI-based (medium-confidence)	0
		2105DH-SW-2-V	SRR32407435	PV702983	NODE_1_length_99712_cov_14.532891	99712	No	55	Medium-quality	Genome-fragment	58.98	AAI-based (medium-confidence)	0
				PV702984	NODE_2_length_65498_cov_13.985926	65498	No	26	High-quality	High-quality	100	AAI-based (high-confidence)	0
				PV702985	NODE_3_length_65206_cov_7.331843	65206	No	27	High-quality	High-quality	100	AAI-based (medium-confidence)	0
				PV702986	NODE_4_length_63627_cov_5.725685	63627	No	26	High-quality	High-quality	100	AAI-based (high-confidence)	0
				PV702987	NODE_6_length_62574_cov_6.193268	62574	No	27	High-quality	High-quality	97.59	AAI-based (medium-confidence)	0
				PV702988	NODE_7_length_51143_cov_4.050220	51143	No	6	Medium-quality	Genome-fragment	83.41	AAI-based (high-confidence)	0
				PV702989	NODE_8_length_49737_cov_19.228260	49737	No	24	High-quality	High-quality	90.01	AAI-based (high-confidence)	0
				PV702990	NODE_9_length_48354_cov_3.535053	48354	No	32	High-quality	High-quality	93.31	AAI-based (high-confidence)	0
				PV702991	NODE_13_length_43314_cov_5.158288	43314	No	35	High-quality	High-quality	95.03	AAI-based (high-confidence)	0
				PV702992	NODE_14_length_41585_cov_8.892108	41585	No	35	High-quality	High-quality	100	AAI-based (high-confidence)	0
				PV702993	NODE_17_length_36531_cov_5.533321	36531	No	15	High-quality	High-quality	100	AAI-based (high-confidence)	0
				PV702994	NODE_21_length_33187_cov_2.754719	33187	No	18	Medium-quality	Genome-fragment	83.37	AAI-based (high-confidence)	0
				PV702995	NODE_22_length_32350_cov_20.964901	32350	No	21	Medium-quality	Genome-fragment	89.02	AAI-based (high-confidence)	0
				PV702996	NODE_26_length_30060_cov_3.054655	30060	No	22	Medium-quality	Genome-fragment	66.43	AAI-based (high-confidence)	0
				PV702997	NODE_28_length_29862_cov_4.044594	29862	No	13	Medium-quality	Genome-fragment	83.23	AAI-based (high-confidence)	0
				PV702998	NODE_30_length_29427_cov_2.655256	29427	No	11	High-quality	High-quality	90.89	AAI-based (medium-confidence)	0
				PV702999	NODE_31_length_28411_cov_4.537159	28411	No	11	Medium-quality	Genome-fragment	58.64	AAI-based (high-confidence)	0
				PV703000	NODE_36_length_25642_cov_25.535959	25642	No	16	Medium-quality	Genome-fragment	78.73	AAI-based (medium-confidence)	0
				PV703001	NODE_41_length_24767_cov_3.023295	24767	No	15	Medium-quality	Genome-fragment	54.09	AAI-based (medium-confidence)	0
				PV703002	NODE_44_length_23775_cov_4.764378	23775	No	11	Medium-quality	Genome-fragment	74.39	AAI-based (high-confidence)	0
				PV703003	NODE_46_length_23717_cov_6.579864	23717	No	14	Medium-quality	Genome-fragment	65.59	AAI-based (medium-confidence)	0
				PV703004	NODE_66_length_20021_cov_2.726752	20021	No	11	Medium-quality	Genome-fragment	56.35	AAI-based (high-confidence)	0
				PV703005	NODE_72_length_19416_cov_4.599824	19416	No	16	Medium-quality	Genome-fragment	58.82	AAI-based (medium-confidence)	0
				PV703006	NODE_83_length_18620_cov_3.054399	18620	No	13	Medium-quality	Genome-fragment	54.16	AAI-based (medium-confidence)	0
				PV703007	NODE_124_length_15364_cov_11.072586	15364	No	6	High-quality	High-quality	100	AAI-based (high-confidence)	0
				PV703008	NODE_154_length_14109_cov_2.152839	14109	No	5	High-quality	High-quality	98.45	AAI-based (high-confidence)	0
				PV703009	NODE_240_length_11578_cov_1.979128	11578	No	4	Medium-quality	Genome-fragment	71.64	AAI-based (high-confidence)	0
St.3 (Haeumdae)	November	2111HU-SW-3-V	SRR32407459	PV703010	NODE_6_length_45361_cov_2.707742	45361	No	19	High-quality	High-quality	100	AAI-based (high-confidence)	0
				PV703011	NODE_8_length_35215_cov_3.154583	35215	No	26	High-quality	High-quality	96.14	AAI-based (high-confidence)	0
				PV703012	NODE_9_length_34874_cov_14.459809	34874	No	6	High-quality	High-quality	97.17	AAI-based (high-confidence)	0
				PV703013	NODE_19_length_27754_cov_2.565208	27754	No	9	Medium-quality	Genome-fragment	50.7	AAI-based (high-confidence)	0
				PV703014	NODE_32_length_21803_cov_2.155887	21803	No	19	Medium-quality	Genome-fragment	66.57	AAI-based (high-confidence)	0
				PV703015	NODE_43_length_18915_cov_1.934586	18915	No	12	Medium-quality	Genome-fragment	60.04	AAI-based (high-confidence)	0
				PV703016	NODE_72_length_14762_cov_1.804988	14762	No	1	Medium-quality	Genome-fragment	51.69	AAI-based (medium-confidence)	0
St.4 (Eulsukdo)	August	2108ES-SW-3-V	SRR32407407	PV703169	NODE_1_length_77116_cov_4.418579	77116	No	30	Medium-quality	Genome-fragment	70.32	AAI-based (medium-confidence)	0
				PV703170	NODE_3_length_43477_cov_4.900900	43477	No	18	High-quality	High-quality	97.98	AAI-based (high-confidence)	0
				PV703171	NODE_4_length_42853_cov_11.230141	42853	No	36	High-quality	High-quality	100	AAI-based (high-confidence)	0
				PV703172	NODE_5_length_40777_cov_7.724207	40777	No	29	Medium-quality	Genome-fragment	85.99	AAI-based (medium-confidence)	0
				PV703173	NODE_6_length_37159_cov_1.497732	37159	No	9	Medium-quality	Genome-fragment	60.86	AAI-based (medium-confidence)	0
				PV703174	NODE_8_length_34560_cov_26.537043	34560	No	26	Medium-quality	Genome-fragment	72.28	AAI-based (medium-confidence)	0
				PV703175	NODE_10_length_30716_cov_3.795809	30716	No	15	High-quality	High-quality	98.48	AAI-based (high-confidence)	0
				PV703176	NODE_11_length_30524_cov_22.964997	30524	No	13	High-quality	High-quality	95.72	AAI-based (high-confidence)	0
				PV703177	NODE_12_length_29235_cov_1.971966	29235	No	10	Medium-quality	Genome-fragment	89.97	AAI-based (medium-confidence)	0
				PV703178	NODE_15_length_26094_cov_1.585012	26094	No	13	Medium-quality	Genome-fragment	80.64	AAI-based (high-confidence)	0
				PV703179	NODE_16_length_22866_cov_4.748406	22866	No	14	Medium-quality	Genome-fragment	66.55	AAI-based (high-confidence)	0
				PV703180	NODE_17_length_21905_cov_3.629351	21905	No	12	Medium-quality	Genome-fragment	67.21	AAI-based (medium-confidence)	0
				PV703181	NODE_22_length_19643_cov_3.933644	19643	No	9	Medium-quality	Genome-fragment	59.11	AAI-based (medium-confidence)	0
				PV703182	NODE_92_length_11282_cov_1.791035	11282	No	5	Medium-quality	Genome-fragment	77.57	AAI-based (medium-confidence)	0
	November	2111ES-SW-1-V	SRR32407363	PV703561	NODE_2_length_76660_cov_3.692486	76660	No	30	High-quality	High-quality	100	AAI-based (high-confidence)	0
				PV703562	NODE_4_length_65279_cov_4.391070	65279	No	17	High-quality	High-quality	100	AAI-based (medium-confidence)	0
				PV703563	NODE_5_length_61599_cov_4.982805	61599	No	28	High-quality	High-quality	100	AAI-based (high-confidence)	0
				PV703564	NODE_6_length_60551_cov_3.626026	60551	No	31	High-quality	High-quality	94.17	AAI-based (high-confidence)	0
				PV703565	NODE_7_length_59023_cov_11.453868	59023	No	20	High-quality	High-quality	98.51	AAI-based (high-confidence)	0
				PV703566	NODE_10_length_50732_cov_3.440431	50732	No	28	Medium-quality	Genome-fragment	51.87	AAI-based (medium-confidence)	0
				PV703567	NODE_11_length_49965_cov_4.844195	49965	No	13	Medium-quality	Genome-fragment	87.94	AAI-based (high-confidence)	0
				PV703568	NODE_12_length_47917_cov_3.262252	47917	No	17	Medium-quality	Genome-fragment	73.92	AAI-based (medium-confidence)	0
				PV703569	NODE_15_length_44630_cov_7.995686	44630	No	33	High-quality	High-quality	100	AAI-based (high-confidence)	0
				PV703570	NODE_16_length_43872_cov_3.265722	43872	No	22	Medium-quality	Genome-fragment	78.29	AAI-based (high-confidence)	0
				PV703571	NODE_17_length_42089_cov_13.100948	42089	No	13	High-quality	High-quality	100	AAI-based (high-confidence)	0
				PV703572	NODE_18_length_41607_cov_4.965333	41607	No	25	High-quality	High-quality	94.13	AAI-based (high-confidence)	0
				PV703573	NODE_19_length_41382_cov_3.323767	41382	No	16	Complete	High-quality	100	DTR (high-confidence)	0
				PV703574	NODE_20_length_38573_cov_4.024008	38573	No	18	Medium-quality	Genome-fragment	68.25	AAI-based (medium-confidence)	0
				PV703575	NODE_21_length_38446_cov_5.407657	38446	No	8	Complete	High-quality	100	DTR (medium-confidence)	0
				PV703576	NODE_22_length_38234_cov_2.770515	38234	No	12	Medium-quality	Genome-fragment	53.03	AAI-based (medium-confidence)	0
				PV703577	NODE_25_length_37931_cov_2.695482	37931	No	21	Complete	High-quality	100	DTR (medium-confidence)	0
				PV703578	NODE_26_length_37501_cov_5.140659	37501	No	5	High-quality	High-quality	100	AAI-based (high-confidence)	0
				PV703579	NODE_27_length_36825_cov_43.152270	36825	No	11	Medium-quality	Genome-fragment	84.79	AAI-based (medium-confidence)	0
				PV703580	NODE_28_length_36725_cov_2.596590	36725	No	14	Medium-quality	Genome-fragment	83.16	AAI-based (high-confidence)	0
				PV703581	NODE_30_length_32888_cov_11.376393	32888	No	19	High-quality	High-quality	95.14	AAI-based (high-confidence)	0
				PV703582	NODE_32_length_32153_cov_5.110285	32153	No	7	Medium-quality	Genome-fragment	50.89	AAI-based (high-confidence)	0
				PV703583	NODE_34_length_29733_cov_4.213774	29733	No	16	Medium-quality	Genome-fragment	51.7	AAI-based (high-confidence)	0
				PV703584	NODE_43_length_26395_cov_17.306228	26395	No	19	Medium-quality	Genome-fragment	62.28	AAI-based (high-confidence)	0
				PV703585	NODE_45_length_25801_cov_9.879138	25801	No	12	Medium-quality	Genome-fragment	61.68	AAI-based (medium-confidence)	0
				PV703586	NODE_47_length_25005_cov_4.044216	25005	No	5	Medium-quality	Genome-fragment	73.78	AAI-based (medium-confidence)	0
				PV703587	NODE_50_length_24313_cov_2.735880	24313	No	11	Medium-quality	Genome-fragment	72.3	AAI-based (medium-confidence)	0
				PV703588	NODE_51_length_24162_cov_5.363595	24162	No	12	Medium-quality	Genome-fragment	77.29	AAI-based (high-confidence)	0
				PV703589	NODE_53_length_23541_cov_2.426625	23541	No	19	Medium-quality	Genome-fragment	59.89	AAI-based (high-confidence)	0
				PV703590	NODE_58_length_22399_cov_1.946974	22399	No	15	Medium-quality	Genome-fragment	59.74	AAI-based (high-confidence)	0
				PV703591	NODE_60_length_21784_cov_4.075126	21784	No	2	Medium-quality	Genome-fragment	58.55	AAI-based (high-confidence)	0
				PV703592	NODE_64_length_20728_cov_4.985777	20728	No	3	Medium-quality	Genome-fragment	61.61	AAI-based (high-confidence)	0
				PV703593	NODE_72_length_19460_cov_8.168882	19460	No	12	Medium-quality	Genome-fragment	53.99	AAI-based (high-confidence)	0
				PV703594	NODE_73_length_19361_cov_5.564105	19361	No	4	Complete	High-quality	100	DTR (high-confidence)	0
				PV703595	NODE_77_length_18819_cov_5.267120	18819	No	3	High-quality	High-quality	93.18	AAI-based (high-confidence)	0
				PV703596	NODE_86_length_17761_cov_1.462232	17761	No	7	Medium-quality	Genome-fragment	50.29	AAI-based (medium-confidence)	0
				PV703597	NODE_98_length_16864_cov_1.870706	16864	No	10	Medium-quality	Genome-fragment	52.88	AAI-based (medium-confidence)	0
				PV703598	NODE_106_length_16102_cov_3.755430	16102	No	5	High-quality	High-quality	99.39	AAI-based (high-confidence)	0
				PV703599	NODE_108_length_15988_cov_3.430175	15988	No	9	High-quality	High-quality	100	AAI-based (high-confidence)	0
				PV703600	NODE_186_length_11735_cov_3.068143	11735	No	1	Complete	High-quality	100	DTR (high-confidence)	0
		2111ES-SW-2-V	SRR32407362	PV703601	NODE_1_length_68709_cov_3.588770	68709	No	26	High-quality	High-quality	95.64	AAI-based (high-confidence)	0
				PV703602	NODE_3_length_62213_cov_7.006169	62213	No	29	High-quality	High-quality	100	AAI-based (high-confidence)	0
				PV703603	NODE_4_length_61346_cov_4.075891	61346	No	28	High-quality	High-quality	95.75	AAI-based (medium-confidence)	0
				PV703604	NODE_5_length_58776_cov_19.120121	58776	No	20	Complete	High-quality	100	DTR (high-confidence)	0
				PV703605	NODE_6_length_55736_cov_5.432502	55736	No	28	High-quality	High-quality	99.64	AAI-based (high-confidence)	0
				PV703606	NODE_7_length_55434_cov_3.525720	55434	No	32	High-quality	High-quality	100	AAI-based (medium-confidence)	0
				PV703607	NODE_8_length_50601_cov_3.273567	50601	No	14	Medium-quality	Genome-fragment	62.08	HMM-based (lower-bound)	0
				PV703608	NODE_9_length_50450_cov_3.757030	50450	No	22	Medium-quality	Genome-fragment	89.5	AAI-based (high-confidence)	0
				PV703609	NODE_10_length_50392_cov_6.964608	50392	No	13	Medium-quality	Genome-fragment	88.69	AAI-based (high-confidence)	0
				PV703610	NODE_12_length_44329_cov_8.257771	44329	No	33	High-quality	High-quality	100	AAI-based (high-confidence)	0
				PV703611	NODE_13_length_43892_cov_4.414167	43892	No	19	Medium-quality	Genome-fragment	77.64	AAI-based (high-confidence)	0
				PV703612	NODE_14_length_43124_cov_2.173384	43124	No	9	Complete	High-quality	100	DTR (high-confidence)	0
				PV703613	NODE_15_length_41691_cov_13.157155	41691	No	13	High-quality	High-quality	100	AAI-based (high-confidence)	0
				PV703614	NODE_16_length_41607_cov_8.682449	41607	No	25	High-quality	High-quality	94.13	AAI-based (high-confidence)	0
				PV703615	NODE_17_length_41562_cov_5.888790	41562	No	20	Medium-quality	Genome-fragment	71.67	AAI-based (high-confidence)	0
				PV703616	NODE_18_length_41500_cov_4.502647	41500	No	17	High-quality	High-quality	95.79	AAI-based (medium-confidence)	0
				PV703617	NODE_21_length_40188_cov_76.394573	40188	No	12	High-quality	High-quality	92.54	AAI-based (medium-confidence)	0
				PV703618	NODE_22_length_40073_cov_4.098683	40073	No	16	High-quality	High-quality	90.29	AAI-based (high-confidence)	0
				PV703619	NODE_23_length_38781_cov_8.479873	38781	No	8	Medium-quality	Genome-fragment	88.11	AAI-based (high-confidence)	0
				PV703620	NODE_24_length_37444_cov_7.194094	37444	No	6	Complete	High-quality	100	DTR (high-confidence)	0
				PV703621	NODE_25_length_37204_cov_6.027942	37204	No	6	High-quality	High-quality	99.94	AAI-based (high-confidence)	0
				PV703622	NODE_26_length_36480_cov_12.772839	36480	No	16	High-quality	High-quality	97.96	AAI-based (high-confidence)	0
				PV703623	NODE_27_length_36191_cov_3.292480	36191	No	12	Medium-quality	Genome-fragment	60.05	AAI-based (medium-confidence)	0
				PV703624	NODE_29_length_35957_cov_2.119481	35957	No	14	Medium-quality	Genome-fragment	57.05	AAI-based (medium-confidence)	0
				PV703625	NODE_30_length_34922_cov_2.621641	34922	No	16	Medium-quality	Genome-fragment	54.39	AAI-based (medium-confidence)	0
				PV703626	NODE_31_length_34732_cov_4.804508	34732	No	13	Medium-quality	Genome-fragment	54.98	AAI-based (high-confidence)	0
				PV703627	NODE_32_length_33606_cov_2.080140	33606	No	20	Medium-quality	Genome-fragment	56.03	AAI-based (high-confidence)	0
				PV703628	NODE_39_length_30478_cov_15.305987	30478	No	16	Medium-quality	Genome-fragment	72.88	AAI-based (medium-confidence)	0
				PV703629	NODE_40_length_29335_cov_2.513079	29335	No	16	Medium-quality	Genome-fragment	78.73	AAI-based (high-confidence)	0
				PV703630	NODE_42_length_28011_cov_8.662817	28011	No	15	Medium-quality	Genome-fragment	58.84	AAI-based (high-confidence)	0
				PV703631	NODE_43_length_27761_cov_3.926540	27761	No	6	Medium-quality	Genome-fragment	69.28	AAI-based (medium-confidence)	0
				PV703632	NODE_47_length_26100_cov_10.341046	26100	No	16	Medium-quality	Genome-fragment	74.21	AAI-based (high-confidence)	0
				PV703633	NODE_48_length_25945_cov_3.426873	25945	No	12	Medium-quality	Genome-fragment	69.15	AAI-based (high-confidence)	0
				PV703634	NODE_51_length_25138_cov_4.758466	25138	No	5	Medium-quality	Genome-fragment	74.18	AAI-based (medium-confidence)	0
				PV703635	NODE_54_length_24251_cov_3.214226	24251	No	10	Medium-quality	Genome-fragment	72.12	AAI-based (medium-confidence)	0
				PV703636	NODE_59_length_22685_cov_9.480229	22685	No	16	Medium-quality	Genome-fragment	65.16	AAI-based (high-confidence)	0
				PV703637	NODE_60_length_22444_cov_4.389837	22444	No	11	Medium-quality	Genome-fragment	71.8	AAI-based (high-confidence)	0
				PV703638	NODE_63_length_21871_cov_2.415517	21871	No	5	Medium-quality	Genome-fragment	73.08	AAI-based (medium-confidence)	0
				PV703639	NODE_64_length_21691_cov_2.724912	21691	No	9	Medium-quality	Genome-fragment	58.48	AAI-based (medium-confidence)	0
				PV703640	NODE_68_length_21000_cov_2.283907	21000	No	13	Medium-quality	Genome-fragment	51.7	AAI-based (medium-confidence)	0
				PV703641	NODE_78_length_19556_cov_4.873179	19556	No	3	Complete	High-quality	100	DTR (high-confidence)	0
				PV703642	NODE_81_length_19373_cov_5.303284	19373	No	4	Complete	High-quality	100	DTR (high-confidence)	0
				PV703643	NODE_107_length_16774_cov_2.907851	16774	No	5	Medium-quality	Genome-fragment	50.21	AAI-based (high-confidence)	0
				PV703644	NODE_115_length_16102_cov_4.160563	16102	No	5	High-quality	High-quality	99.39	AAI-based (high-confidence)	0
				PV703645	NODE_116_length_15988_cov_4.683942	15988	No	9	High-quality	High-quality	100	AAI-based (high-confidence)	0
				PV703646	NODE_120_length_15669_cov_2.431154	15669	No	4	Medium-quality	Genome-fragment	55.55	AAI-based (high-confidence)	0
				PV703647	NODE_132_length_14990_cov_2.333647	14990	No	7	Medium-quality	Genome-fragment	52.17	AAI-based (high-confidence)	0
				PV703648	NODE_195_length_11735_cov_2.616988	11735	No	1	Complete	High-quality	100	DTR (high-confidence)	0
		2111ES-SW-3-V	SRR32407361	PV703649	NODE_1_length_59032_cov_5.026772	59032	No	20	High-quality	High-quality	98.53	AAI-based (high-confidence)	0
				PV703650	NODE_4_length_57412_cov_1.773850	57412	No	25	High-quality	High-quality	100	AAI-based (high-confidence)	0
				PV703651	NODE_6_length_53081_cov_3.854043	53081	No	26	High-quality	High-quality	100	AAI-based (medium-confidence)	0
				PV703652	NODE_8_length_47704_cov_2.214137	47704	No	13	Medium-quality	Genome-fragment	79.2	AAI-based (medium-confidence)	0
				PV703653	NODE_9_length_44267_cov_3.690372	44267	No	33	High-quality	High-quality	100	AAI-based (high-confidence)	0
				PV703654	NODE_11_length_39449_cov_1.931133	39449	No	14	Medium-quality	Genome-fragment	54.69	AAI-based (medium-confidence)	0
				PV703655	NODE_12_length_39020_cov_20.337927	39020	No	12	Medium-quality	Genome-fragment	89.85	AAI-based (medium-confidence)	0
				PV703656	NODE_13_length_38745_cov_2.162722	38745	No	24	Medium-quality	Genome-fragment	87.65	AAI-based (high-confidence)	0
				PV703657	NODE_14_length_38165_cov_2.404201	38165	No	8	Medium-quality	Genome-fragment	86.71	AAI-based (high-confidence)	0
				PV703658	NODE_15_length_38082_cov_2.130391	38082	No	17	Medium-quality	Genome-fragment	59.17	AAI-based (high-confidence)	0
				PV703659	NODE_16_length_37464_cov_2.234459	37464	No	5	High-quality	High-quality	100	AAI-based (high-confidence)	0
				PV703660	NODE_17_length_36600_cov_3.301237	36600	No	16	High-quality	High-quality	98.28	AAI-based (high-confidence)	0
				PV703661	NODE_18_length_33246_cov_1.583260	33246	No	14	Medium-quality	Genome-fragment	51.57	AAI-based (medium-confidence)	0
				PV703662	NODE_21_length_31081_cov_2.255347	31081	No	9	Medium-quality	Genome-fragment	62.72	AAI-based (medium-confidence)	0
				PV703663	NODE_23_length_29262_cov_2.996362	29262	No	17	High-quality	High-quality	94.48	AAI-based (high-confidence)	0
				PV703664	NODE_33_length_24673_cov_5.267946	24673	No	12	Medium-quality	Genome-fragment	58.97	AAI-based (medium-confidence)	0
				PV703665	NODE_41_length_20846_cov_6.578165	20846	No	12	Medium-quality	Genome-fragment	59.03	AAI-based (high-confidence)	0
				PV703666	NODE_44_length_19556_cov_3.499614	19556	No	3	Complete	High-quality	100	DTR (high-confidence)	0
				PV703667	NODE_45_length_19457_cov_3.358044	19457	No	4	High-quality	High-quality	96.76	AAI-based (medium-confidence)	0
				PV703668	NODE_118_length_11735_cov_2.318057	11735	No	1	Complete	High-quality	100	DTR (high-confidence)	0
				PV703669	NODE_131_length_11239_cov_1.540947	11239	No	5	Medium-quality	Genome-fragment	74.6	AAI-based (high-confidence)	0
				PV703670	NODE_152_length_10654_cov_2.097274	10654	No	2	Medium-quality	Genome-fragment	63.22	AAI-based (high-confidence)	0
St.5 (Busan New Port)	July	2107SH-SW-2-V	SRR32407421	PV703057	NODE_1_length_107553_cov_7.202204	107553	No	87	Medium-quality	Genome-fragment	56.18	AAI-based (high-confidence)	0
				PV703058	NODE_2_length_105174_cov_24.791017	105174	No	81	Medium-quality	Genome-fragment	54.93	AAI-based (high-confidence)	0
				PV703059	NODE_5_length_47516_cov_6.671147	47516	No	22	Medium-quality	Genome-fragment	86.96	AAI-based (high-confidence)	0
				PV703060	NODE_7_length_37945_cov_11.437014	37945	No	19	Medium-quality	Genome-fragment	74.66	AAI-based (medium-confidence)	0
				PV703061	NODE_11_length_28939_cov_2.892163	28939	No	5	Medium-quality	Genome-fragment	50.26	AAI-based (high-confidence)	0
				PV703062	NODE_12_length_26849_cov_6.795262	26849	No	14	Medium-quality	Genome-fragment	64.33	AAI-based (medium-confidence)	0
				PV703063	NODE_16_length_23741_cov_4.913822	23741	No	11	Medium-quality	Genome-fragment	64.92	AAI-based (high-confidence)	0
				PV703064	NODE_17_length_23607_cov_3.642419	23607	No	9	Medium-quality	Genome-fragment	70.95	AAI-based (high-confidence)	0
				PV703065	NODE_22_length_19678_cov_5.343410	19678	No	4	Medium-quality	Genome-fragment	53.37	AAI-based (medium-confidence)	0
				PV703066	NODE_23_length_19421_cov_3.437804	19421	No	11	Medium-quality	Genome-fragment	89.85	AAI-based (medium-confidence)	0
				PV703067	NODE_26_length_18233_cov_4.231415	18233	No	10	Medium-quality	Genome-fragment	84.47	AAI-based (medium-confidence)	0
		2107SH-SW-3-V	SRR32407453	PV703069	NODE_1_length_129835_cov_22.484666	129835	No	103	Medium-quality	Genome-fragment	67.84	AAI-based (high-confidence)	0
				PV703070	NODE_3_length_105174_cov_71.106781	105174	No	81	Medium-quality	Genome-fragment	54.93	AAI-based (high-confidence)	0
				PV703071	NODE_10_length_57628_cov_9.208866	57628	No	11	High-quality	High-quality	99.97	AAI-based (high-confidence)	0
				PV703072	NODE_12_length_54333_cov_29.314762	54333	No	31	High-quality	High-quality	98.87	AAI-based (high-confidence)	0
				PV703073	NODE_13_length_53691_cov_16.822231	53691	No	23	High-quality	High-quality	98.27	AAI-based (high-confidence)	0
				PV703074	NODE_24_length_43861_cov_16.634655	43861	No	28	High-quality	High-quality	100	AAI-based (high-confidence)	0
				PV703075	NODE_27_length_40949_cov_7.839474	40949	No	15	High-quality	High-quality	94.31	AAI-based (medium-confidence)	0
				PV703076	NODE_30_length_40524_cov_5.971681	40524	No	20	High-quality	High-quality	100	AAI-based (high-confidence)	0
				PV703077	NODE_35_length_38813_cov_7.226723	38813	No	7	Medium-quality	Genome-fragment	57.02	AAI-based (medium-confidence)	0
				PV703078	NODE_36_length_38656_cov_5.325054	38656	No	10	High-quality	High-quality	90.13	AAI-based (medium-confidence)	0
				PV703079	NODE_37_length_38308_cov_4.675284	38308	No	28	Medium-quality	Genome-fragment	85.04	AAI-based (high-confidence)	0
				PV703080	NODE_54_length_32644_cov_9.586278	32644	No	16	Complete	High-quality	100	DTR (high-confidence)	0
				PV703081	NODE_72_length_29722_cov_2.467038	29722	No	11	Medium-quality	Genome-fragment	54.16	AAI-based (high-confidence)	0
				PV703082	NODE_79_length_28838_cov_5.614712	28838	No	11	High-quality	High-quality	92.37	AAI-based (high-confidence)	0
				PV703083	NODE_80_length_28709_cov_5.907424	28709	No	15	High-quality	High-quality	93.57	AAI-based (high-confidence)	0
				PV703084	NODE_83_length_27864_cov_7.851426	27864	No	7	High-quality	High-quality	97.7	AAI-based (medium-confidence)	0
				PV703085	NODE_85_length_27637_cov_2.528608	27637	No	4	High-quality	High-quality	94.33	AAI-based (high-confidence)	0
				PV703086	NODE_92_length_27254_cov_12.416485	27254	No	9	Medium-quality	Genome-fragment	60.26	AAI-based (medium-confidence)	0
				PV703087	NODE_93_length_27107_cov_2.902187	27107	No	28	Medium-quality	Genome-fragment	59.36	AAI-based (high-confidence)	0
				PV703088	NODE_100_length_26867_cov_2.780965	26867	No	14	Medium-quality	Genome-fragment	73.46	AAI-based (high-confidence)	0
				PV703089	NODE_107_length_26048_cov_2.352494	26048	No	10	High-quality	High-quality	93.32	AAI-based (high-confidence)	0
				PV703090	NODE_129_length_24568_cov_43.001391	24568	No	16	Medium-quality	Genome-fragment	68.17	AAI-based (medium-confidence)	0
				PV703091	NODE_146_length_23401_cov_12.270516	23401	No	10	Medium-quality	Genome-fragment	65.28	AAI-based (high-confidence)	0
				PV703092	NODE_148_length_23360_cov_4.600353	23360	No	4	Medium-quality	Genome-fragment	65.55	AAI-based (high-confidence)	0
				PV703093	NODE_159_length_22468_cov_22.172195	22468	No	14	Medium-quality	Genome-fragment	51.97	AAI-based (high-confidence)	0
				PV703094	NODE_166_length_22037_cov_6.801963	22037	No	11	Medium-quality	Genome-fragment	63.95	AAI-based (medium-confidence)	0
				PV703095	NODE_189_length_20726_cov_3.537890	20726	No	14	Medium-quality	Genome-fragment	60.9	AAI-based (medium-confidence)	0
				PV703096	NODE_242_length_18554_cov_6.467358	18554	No	7	Medium-quality	Genome-fragment	52.34	AAI-based (high-confidence)	0
				PV703097	NODE_308_length_16491_cov_7.860486	16491	No	1	Medium-quality	Genome-fragment	55.29	AAI-based (high-confidence)	0
				PV703098	NODE_328_length_15714_cov_7.611792	15714	No	7	High-quality	High-quality	100	AAI-based (medium-confidence)	0
	November	2111SH-SW-1-V	SRR32407455	PV703725	NODE_13_length_45020_cov_7.700889	45020	No	35	High-quality	High-quality	99.95	AAI-based (high-confidence)	0
				PV703726	NODE_32_length_32893_cov_10.568516	32893	No	22	Medium-quality	Genome-fragment	79.15	AAI-based (high-confidence)	0
				PV703727	NODE_77_length_23005_cov_1.921890	23005	No	11	Medium-quality	Genome-fragment	70.03	AAI-based (high-confidence)	0
				PV703728	NODE_91_length_20904_cov_1.848101	20904	No	16	Medium-quality	Genome-fragment	56.98	AAI-based (high-confidence)	0
				PV703729	NODE_92_length_20828_cov_1.693783	20828	No	16	Medium-quality	Genome-fragment	51.33	AAI-based (medium-confidence)	0
				PV703730	NODE_110_length_18976_cov_11.471696	18976	No	11	Medium-quality	Genome-fragment	54.15	AAI-based (medium-confidence)	0
		2111SH-SW-2-V	SRR32407454	PV703731	NODE_2_length_60346_cov_37.969777	60346	No	29	High-quality	High-quality	100	AAI-based (high-confidence)	0
				PV703732	NODE_11_length_36212_cov_2.100430	36212	No	17	Complete	High-quality	100	DTR (high-confidence)	0
				PV703733	NODE_12_length_36023_cov_2.806747	36023	No	26	Complete	High-quality	100	DTR (high-confidence)	0
				PV703734	NODE_21_length_25177_cov_11.376208	25177	No	6	Medium-quality	Genome-fragment	69.53	AAI-based (high-confidence)	0
				PV703735	NODE_26_length_23165_cov_2.351419	23165	No	9	Medium-quality	Genome-fragment	68.48	AAI-based (high-confidence)	0
				PV703736	NODE_41_length_20484_cov_1.834946	20484	No	8	Medium-quality	Genome-fragment	64.15	AAI-based (high-confidence)	0
				PV703737	NODE_46_length_19213_cov_2.877083	19213	No	12	Medium-quality	Genome-fragment	62.71	AAI-based (high-confidence)	0
		2111SH-SW-3-V	SRR32407453	PV703739	NODE_10_length_45551_cov_12.283639	45551	No	23	Medium-quality	Genome-fragment	78.56	AAI-based (high-confidence)	0
				PV703740	NODE_20_length_37503_cov_6.360017	37503	No	26	High-quality	High-quality	93.06	AAI-based (high-confidence)	0
				PV703741	NODE_63_length_23225_cov_6.136549	23225	No	12	Medium-quality	Genome-fragment	51.55	AAI-based (medium-confidence)	0
				PV703742	NODE_90_length_19450_cov_1.543290	19450	No	8	Medium-quality	Genome-fragment	59.2	AAI-based (high-confidence)	0
				PV703743	NODE_92_length_19429_cov_9.099368	19429	No	12	Medium-quality	Genome-fragment	55.33	AAI-based (high-confidence)	0
St.6 (Gwangyang)	July	2107GY-SW-1-V	SRR32407426	PV703014	NODE_6_length_177738_cov_3.019734	177738	No	18	Medium-quality	Genome-fragment	52.45	AAI-based (medium-confidence)	0
				PV703015	NODE_17_length_86415_cov_7.256664	86415	No	13	Complete	High-quality	100	DTR (high-confidence)	0
				PV703016	NODE_41_length_63360_cov_5.243639	63360	No	13	Complete	High-quality	100	DTR (high-confidence)	0
				PV703017	NODE_42_length_62265_cov_10.212511	62265	No	14	High-quality	High-quality	100	AAI-based (high-confidence)	0
				PV703018	NODE_49_length_57149_cov_9.654537	57149	No	25	High-quality	High-quality	100	AAI-based (high-confidence)	0
				PV703019	NODE_60_length_50333_cov_16.648807	50333	No	34	High-quality	High-quality	100	AAI-based (high-confidence)	0
				PV703020	NODE_80_length_43897_cov_4.702650	43897	No	28	Complete	High-quality	100	DTR (high-confidence)	0
				PV703021	NODE_87_length_41345_cov_16.233466	41345	No	30	High-quality	High-quality	100	AAI-based (high-confidence)	0
				PV703022	NODE_92_length_40777_cov_4.492374	40777	No	22	Complete	High-quality	100	DTR (high-confidence)	0
				PV703023	NODE_93_length_40686_cov_25.919796	40686	No	22	High-quality	High-quality	100	AAI-based (high-confidence)	0
				PV703024	NODE_94_length_40424_cov_4.627392	40424	No	28	High-quality	High-quality	100	AAI-based (high-confidence)	0
				PV703025	NODE_101_length_38279_cov_4.165234	38279	No	17	Complete	High-quality	100	DTR (high-confidence)	0
				PV703026	NODE_102_length_38001_cov_7.858874	38001	No	17	Complete	High-quality	100	DTR (high-confidence)	0
				PV703027	NODE_108_length_37572_cov_2.888076	37572	No	2	Medium-quality	Genome-fragment	58.46	AAI-based (medium-confidence)	0
				PV703028	NODE_111_length_36811_cov_3.335950	36811	No	31	High-quality	High-quality	96.07	AAI-based (high-confidence)	0
				PV703029	NODE_116_length_36307_cov_18.610088	36307	No	19	High-quality	High-quality	98.64	AAI-based (high-confidence)	0
				PV703030	NODE_117_length_36159_cov_3.307060	36159	No	16	High-quality	High-quality	100	AAI-based (high-confidence)	0
				PV703031	NODE_122_length_35635_cov_3.348006	35635	No	19	Medium-quality	Genome-fragment	87.56	AAI-based (high-confidence)	0
				PV703032	NODE_136_length_33384_cov_5.340891	33384	No	16	Medium-quality	Genome-fragment	54.17	AAI-based (high-confidence)	0
				PV703033	NODE_137_length_33270_cov_3.261805	33270	No	16	High-quality	High-quality	100	AAI-based (high-confidence)	0
				PV703034	NODE_142_length_32462_cov_17.572414	32462	No	16	Medium-quality	Genome-fragment	56.22	AAI-based (high-confidence)	0
				PV703035	NODE_154_length_30979_cov_2.630851	30979	No	19	Medium-quality	Genome-fragment	77.94	AAI-based (high-confidence)	0
				PV703036	NODE_170_length_29643_cov_17.045772	29643	No	5	Medium-quality	Genome-fragment	63.13	AAI-based (medium-confidence)	0
				PV703037	NODE_181_length_28410_cov_5.129972	28410	No	14	Medium-quality	Genome-fragment	89.31	AAI-based (medium-confidence)	0
				PV703038	NODE_191_length_27027_cov_12.435130	27027	No	13	High-quality	High-quality	92.19	AAI-based (high-confidence)	0
				PV703039	NODE_204_length_26405_cov_50.952051	26405	No	9	High-quality	High-quality	93.27	AAI-based (high-confidence)	0
				PV703040	NODE_236_length_24821_cov_19.759132	24821	No	15	Medium-quality	Genome-fragment	73.56	AAI-based (high-confidence)	0
				PV703041	NODE_248_length_24323_cov_3.965738	24323	No	16	Medium-quality	Genome-fragment	54.14	AAI-based (high-confidence)	0
				PV703042	NODE_258_length_23847_cov_16.652277	23847	No	21	Medium-quality	Genome-fragment	74.91	AAI-based (high-confidence)	0
				PV703043	NODE_289_length_22430_cov_22.247994	22430	No	7	Medium-quality	Genome-fragment	50.65	AAI-based (medium-confidence)	0
				PV703044	NODE_314_length_21267_cov_23.115090	21267	No	8	Medium-quality	Genome-fragment	64.92	AAI-based (high-confidence)	0
				PV703045	NODE_423_length_18687_cov_2.405927	18687	No	9	Medium-quality	Genome-fragment	51.02	AAI-based (high-confidence)	0
				PV703046	NODE_431_length_18542_cov_3.470812	18542	No	6	Medium-quality	Genome-fragment	50.51	AAI-based (high-confidence)	0
				PV703047	NODE_438_length_18449_cov_2.422225	18449	No	9	Medium-quality	Genome-fragment	57.52	AAI-based (high-confidence)	0
				PV703048	NODE_447_length_18238_cov_3.902269	18238	No	11	Medium-quality	Genome-fragment	55.24	AAI-based (high-confidence)	0
				PV703049	NODE_489_length_17426_cov_3.967050	17426	No	5	Medium-quality	Genome-fragment	52.93	AAI-based (high-confidence)	0
				PV703050	NODE_502_length_17211_cov_2.773180	17211	No	7	Medium-quality	Genome-fragment	51.83	AAI-based (high-confidence)	0
				PV703051	NODE_593_length_15868_cov_1.830697	15868	No	7	Medium-quality	Genome-fragment	51.41	AAI-based (high-confidence)	0
				PV703052	NODE_1009_length_12207_cov_3.114570	12207	No	8	Medium-quality	Genome-fragment	56.48	AAI-based (medium-confidence)	0
				PV703053	NODE_1179_length_11264_cov_1.600880	11264	No	9	Medium-quality	Genome-fragment	51.7	AAI-based (medium-confidence)	0
St.7 (Handong)	August	2108HC-SW-1-V	SRR32407403	PV703230	NODE_4_length_63868_cov_5.906057	63868	No	26	High-quality	High-quality	100	AAI-based (medium-confidence)	0
				PV703231	NODE_5_length_61700_cov_5.408718	61700	No	17	High-quality	High-quality	100	AAI-based (medium-confidence)	0
				PV703232	NODE_6_length_57391_cov_12.632195	57391	No	25	Complete	High-quality	100	DTR (high-confidence)	0
				PV703233	NODE_9_length_41833_cov_3.967990	41833	No	11	Medium-quality	Genome-fragment	59.29	AAI-based (high-confidence)	0
				PV703234	NODE_11_length_39945_cov_5.800367	39945	No	8	High-quality	High-quality	100	AAI-based (high-confidence)	0
				PV703235	NODE_13_length_38117_cov_3.913161	38117	No	30	Complete	High-quality	100	DTR (medium-confidence)	0
				PV703236	NODE_18_length_27122_cov_32.780293	27122	No	7	Complete	High-quality	100	DTR (high-confidence)	0
				PV703237	NODE_20_length_26238_cov_21.333806	26238	No	14	Medium-quality	Genome-fragment	75.94	AAI-based (high-confidence)	0
				PV703238	NODE_26_length_22627_cov_3.430089	22627	No	5	Medium-quality	Genome-fragment	81.17	AAI-based (high-confidence)	0
				PV703239	NODE_27_length_22620_cov_2.936869	22620	No	6	Medium-quality	Genome-fragment	89.44	AAI-based (medium-confidence)	0
				PV703240	NODE_43_length_17323_cov_18.622819	17323	No	7	Medium-quality	Genome-fragment	54.7	AAI-based (high-confidence)	0
		2108HC-SW-2-V	SRR32407402	PV703244	NODE_1_length_148678_cov_4.573884	148678	No	75	Complete	High-quality	100	DTR (medium-confidence)	0
				PV703245	NODE_2_length_63478_cov_7.554782	63478	No	26	High-quality	High-quality	100	AAI-based (medium-confidence)	0
				PV703246	NODE_3_length_61714_cov_6.534918	61714	No	18	High-quality	High-quality	100	AAI-based (medium-confidence)	0
				PV703247	NODE_4_length_57391_cov_16.196144	57391	No	26	Complete	High-quality	100	DTR (high-confidence)	0
				PV703248	NODE_6_length_45216_cov_2.398434	45216	No	17	Medium-quality	Genome-fragment	69.1	HMM-based (lower-bound)	0
				PV703249	NODE_7_length_42000_cov_5.703437	42000	No	27	High-quality	High-quality	100	AAI-based (high-confidence)	0
				PV703250	NODE_9_length_41319_cov_4.877476	41319	No	11	Medium-quality	Genome-fragment	58.56	AAI-based (high-confidence)	0
				PV703251	NODE_10_length_40354_cov_3.438462	40354	No	22	High-quality	High-quality	98.86	AAI-based (high-confidence)	0
				PV703252	NODE_11_length_40136_cov_7.261166	40136	No	8	High-quality	High-quality	100	AAI-based (high-confidence)	0
				PV703253	NODE_14_length_38117_cov_7.004475	38117	No	30	Complete	High-quality	100	DTR (medium-confidence)	0
				PV703254	NODE_15_length_37739_cov_4.322849	37739	No	26	High-quality	High-quality	99.24	AAI-based (high-confidence)	0
				PV703255	NODE_19_length_35671_cov_36.807337	35671	No	24	High-quality	High-quality	100	AAI-based (high-confidence)	0
				PV703256	NODE_32_length_27743_cov_2.440397	27743	No	7	Medium-quality	Genome-fragment	66.3	AAI-based (medium-confidence)	0
				PV703257	NODE_33_length_27122_cov_40.435340	27122	No	7	Complete	High-quality	100	DTR (high-confidence)	0
				PV703258	NODE_36_length_24341_cov_3.851160	24341	No	9	Medium-quality	Genome-fragment	64.91	AAI-based (high-confidence)	0
				PV703259	NODE_38_length_23970_cov_4.532945	23970	No	17	Medium-quality	Genome-fragment	56.54	AAI-based (high-confidence)	0
				PV703260	NODE_39_length_23533_cov_4.195975	23533	No	5	Medium-quality	Genome-fragment	84.41	AAI-based (high-confidence)	0
				PV703261	NODE_45_length_21825_cov_1.717532	21825	No	5	Medium-quality	Genome-fragment	66.75	AAI-based (high-confidence)	0
				PV703262	NODE_56_length_18976_cov_2.558173	18976	No	11	Medium-quality	Genome-fragment	52.85	AAI-based (high-confidence)	0
				PV703263	NODE_66_length_17395_cov_2.022353	17395	No	3	Medium-quality	Genome-fragment	57.32	AAI-based (medium-confidence)	0
				PV703264	NODE_127_length_13522_cov_3.908025	13522	No	2	Medium-quality	Genome-fragment	52.82	AAI-based (high-confidence)	0
		2108HC-SW-3-V	SRR32407400	PV703269	NODE_1_length_148476_cov_4.256267	148476	No	75	Complete	High-quality	100	DTR (medium-confidence)	0
				PV703270	NODE_4_length_61717_cov_5.068842	61717	No	18	High-quality	High-quality	100	AAI-based (medium-confidence)	0
				PV703271	NODE_5_length_58050_cov_11.598450	58050	No	26	High-quality	High-quality	100	AAI-based (high-confidence)	0
				PV703272	NODE_8_length_49957_cov_1.872406	49957	No	41	Complete	High-quality	100	DTR (high-confidence)	0
				PV703273	NODE_10_length_45787_cov_3.592707	45787	No	13	Complete	High-quality	100	DTR (high-confidence)	0
				PV703274	NODE_12_length_44778_cov_4.266623	44778	No	12	Medium-quality	Genome-fragment	63.47	AAI-based (high-confidence)	0
				PV703275	NODE_13_length_42771_cov_31.287379	42771	No	28	High-quality	High-quality	100	AAI-based (high-confidence)	0
				PV703276	NODE_15_length_41125_cov_20.105054	41125	No	23	High-quality	High-quality	100	AAI-based (high-confidence)	0
				PV703277	NODE_16_length_39892_cov_4.362907	39892	No	8	Complete	High-quality	100	DTR (high-confidence)	0
				PV703278	NODE_17_length_37713_cov_5.801415	37713	No	26	High-quality	High-quality	98.03	AAI-based (high-confidence)	0
				PV703279	NODE_28_length_30955_cov_3.823407	30955	No	19	Medium-quality	Genome-fragment	76.61	AAI-based (medium-confidence)	0
				PV703280	NODE_43_length_27005_cov_36.325768	27005	No	7	High-quality	High-quality	96.83	AAI-based (high-confidence)	0
				PV703281	NODE_51_length_25041_cov_2.041583	25041	No	11	Medium-quality	Genome-fragment	67.19	AAI-based (medium-confidence)	0
				PV703282	NODE_54_length_24736_cov_2.723922	24736	No	9	Medium-quality	Genome-fragment	65.96	AAI-based (high-confidence)	0
				PV703283	NODE_58_length_23976_cov_3.800285	23976	No	4	Medium-quality	Genome-fragment	86	AAI-based (high-confidence)	0
				PV703284	NODE_80_length_21414_cov_74.140085	21414	No	13	Medium-quality	Genome-fragment	61.97	AAI-based (high-confidence)	0
				PV703285	NODE_161_length_16047_cov_4.010616	16047	No	6	Medium-quality	Genome-fragment	63.55	AAI-based (medium-confidence)	0
	November	2111HC-SW-1-V	SRR32407353	PV703697	NODE_4_length_108357_cov_5.939370	108357	No	39	High-quality	High-quality	95.24	AAI-based (high-confidence)	0
				PV703698	NODE_13_length_60346_cov_250.784287	60346	No	29	High-quality	High-quality	100	AAI-based (high-confidence)	0
				PV703699	NODE_17_length_55548_cov_4.545533	55548	No	28	High-quality	High-quality	100	AAI-based (high-confidence)	0
				PV703700	NODE_20_length_52355_cov_15.903404	52355	No	22	High-quality	High-quality	95.3	AAI-based (high-confidence)	0
				PV703701	NODE_28_length_42786_cov_4.998570	42786	No	16	High-quality	High-quality	100	AAI-based (medium-confidence)	0
				PV703702	NODE_31_length_39902_cov_12.160151	39902	No	13	Medium-quality	Genome-fragment	63.88	AAI-based (high-confidence)	0
				PV703703	NODE_65_length_28687_cov_1.939846	28687	No	9	Medium-quality	Genome-fragment	54.53	AAI-based (medium-confidence)	0
				PV703704	NODE_94_length_23321_cov_2.531129	23321	No	19	Medium-quality	Genome-fragment	67.52	AAI-based (high-confidence)	0
				PV703705	NODE_99_length_22915_cov_6.874408	22915	No	9	Medium-quality	Genome-fragment	63.8	AAI-based (high-confidence)	0
				PV703707	NODE_120_length_21592_cov_5.043932	21592	No	16	Medium-quality	Genome-fragment	60.65	AAI-based (high-confidence)	0
				PV703708	NODE_130_length_20580_cov_16.759791	20580	No	17	Medium-quality	Genome-fragment	56.53	AAI-based (high-confidence)	0
		2111HC-SW-2-V	SRR32407352	PV703710	NODE_14_length_42659_cov_4.838263	42659	No	16	Complete	High-quality	100	DTR (high-confidence)	0
				PV703711	NODE_41_length_29774_cov_15.443721	29774	No	22	Medium-quality	Genome-fragment	81.82	AAI-based (medium-confidence)	0
				PV703712	NODE_82_length_23089_cov_5.135964	23089	No	8	Medium-quality	Genome-fragment	60.47	AAI-based (high-confidence)	0
				PV703714	NODE_102_length_21291_cov_4.548857	21291	No	16	Medium-quality	Genome-fragment	59.8	AAI-based (high-confidence)	0
				PV703715	NODE_105_length_21204_cov_3.467382	21204	No	14	Medium-quality	Genome-fragment	52.1	AAI-based (medium-confidence)	0
		2111HC-SW-3-V	SRR32407351	PV703716	NODE_3_length_65653_cov_5.827580	65653	No	22	Medium-quality	Genome-fragment	57.36	AAI-based (high-confidence)	0
				PV703717	NODE_4_length_56178_cov_5.232199	56178	No	30	High-quality	High-quality	100	AAI-based (medium-confidence)	0
				PV703718	NODE_9_length_51025_cov_17.980982	51025	No	22	High-quality	High-quality	92.83	AAI-based (high-confidence)	0
				PV703719	NODE_17_length_42766_cov_6.358498	42766	No	16	High-quality	High-quality	100	AAI-based (medium-confidence)	0
				PV703720	NODE_23_length_36507_cov_3.987960	36507	No	20	Medium-quality	Genome-fragment	87.98	AAI-based (medium-confidence)	0
				PV703721	NODE_33_length_31062_cov_13.593761	31062	No	12	Medium-quality	Genome-fragment	50.6	AAI-based (high-confidence)	0
				PV703722	NODE_99_length_21399_cov_14.660728	21399	No	18	Medium-quality	Genome-fragment	58.78	AAI-based (medium-confidence)	0
				PV703723	NODE_116_length_19746_cov_2.612009	19746	No	14	Medium-quality	Genome-fragment	56.39	AAI-based (medium-confidence)	0
St.8 (Sinyang)	August	2108SY-SW-1-V	SRR32407389	PV703367	NODE_2_length_63723_cov_3.200107	63723	No	26	High-quality	High-quality	100	AAI-based (medium-confidence)	0
				PV703368	NODE_3_length_61697_cov_7.112003	61697	No	18	High-quality	High-quality	100	AAI-based (medium-confidence)	0
				PV703369	NODE_4_length_57518_cov_4.922462	57518	No	26	High-quality	High-quality	100	AAI-based (high-confidence)	0
				PV703370	NODE_11_length_28009_cov_3.966502	28009	No	17	Medium-quality	Genome-fragment	88.24	AAI-based (medium-confidence)	0
				PV703371	NODE_12_length_27122_cov_13.914021	27122	No	7	Complete	High-quality	100	DTR (high-confidence)	0
				PV703372	NODE_13_length_26726_cov_1.917290	26726	No	15	Medium-quality	Genome-fragment	67.02	AAI-based (high-confidence)	0
				PV703373	NODE_14_length_26509_cov_2.776628	26509	No	20	Medium-quality	Genome-fragment	68.91	AAI-based (high-confidence)	0
				PV703374	NODE_32_length_18916_cov_6.969503	18916	No	12	Medium-quality	Genome-fragment	54.74	AAI-based (high-confidence)	0
				PV703375	NODE_35_length_18142_cov_6.776686	18142	No	12	Medium-quality	Genome-fragment	52.5	AAI-based (high-confidence)	0
		2108SY-SW-2-V	SRR32407388	PV703376	NODE_2_length_61606_cov_11.150068	61606	No	18	Complete	High-quality	100	DTR (high-confidence)	0
				PV703377	NODE_3_length_52147_cov_4.981449	52147	No	33	High-quality	High-quality	97.77	AAI-based (high-confidence)	0
				PV703378	NODE_13_length_25084_cov_22.970149	25084	No	14	Medium-quality	Genome-fragment	61.25	AAI-based (high-confidence)	0
				PV703379	NODE_18_length_23743_cov_3.958799	23743	No	18	Medium-quality	Genome-fragment	76.18	AAI-based (high-confidence)	0
				PV703380	NODE_20_length_22207_cov_11.175589	22207	No	13	Medium-quality	Genome-fragment	69.95	AAI-based (medium-confidence)	0
				PV703381	NODE_22_length_22132_cov_36.105112	22132	No	8	Medium-quality	Genome-fragment	69	AAI-based (high-confidence)	0
				PV703382	NODE_27_length_20499_cov_9.147457	20499	No	11	Medium-quality	Genome-fragment	62.03	AAI-based (high-confidence)	0
				PV703383	NODE_32_length_18662_cov_5.235339	18662	No	8	Medium-quality	Genome-fragment	57.97	AAI-based (high-confidence)	0
				PV703384	NODE_42_length_16100_cov_6.676266	16100	No	6	Medium-quality	Genome-fragment	53.33	AAI-based (high-confidence)	0
St.9 (Hyeopjae)	August	2108HJ-SW-1-V	SRR32407399	PV703286	NODE_1_length_113189_cov_10.566875	113189	No	17	High-quality	High-quality	94.77	AAI-based (medium-confidence)	0
				PV703287	NODE_4_length_61606_cov_40.898014	61606	No	18	Complete	High-quality	100	DTR (high-confidence)	0
				PV703288	NODE_8_length_45787_cov_3.882589	45787	No	13	Complete	High-quality	100	DTR (high-confidence)	0
				PV703289	NODE_14_length_39120_cov_15.763958	39120	No	11	Medium-quality	Genome-fragment	65.07	AAI-based (medium-confidence)	0
				PV703290	NODE_17_length_38259_cov_3.921326	38259	No	23	Complete	High-quality	100	DTR (high-confidence)	0
				PV703291	NODE_22_length_34729_cov_5.994393	34729	No	13	Complete	High-quality	100	DTR (high-confidence)	0
				PV703292	NODE_29_length_28582_cov_9.193182	28582	No	17	Medium-quality	Genome-fragment	65.45	AAI-based (medium-confidence)	0
				PV703293	NODE_30_length_28135_cov_2.312839	28135	No	18	Medium-quality	Genome-fragment	82.48	AAI-based (high-confidence)	0
				PV703294	NODE_34_length_27339_cov_2.280354	27339	No	15	Medium-quality	Genome-fragment	51.6	AAI-based (high-confidence)	0
				PV703295	NODE_47_length_22579_cov_108.522448	22579	No	14	Medium-quality	Genome-fragment	53.63	AAI-based (high-confidence)	0
				PV703296	NODE_121_length_16113_cov_4.182535	16113	No	6	Medium-quality	Genome-fragment	53.15	AAI-based (high-confidence)	0
				PV703297	NODE_218_length_12305_cov_2.620874	12305	No	5	Medium-quality	Genome-fragment	57.19	AAI-based (medium-confidence)	0
		2108HJ-SW-2-V	SRR32407398	PV703300	NODE_1_length_114675_cov_29.803340	114675	No	18	Medium-quality	Genome-fragment	69.29	AAI-based (high-confidence)	0
				PV703301	NODE_2_length_108339_cov_11.002615	108339	No	17	High-quality	High-quality	90.71	AAI-based (medium-confidence)	0
				PV703302	NODE_4_length_61606_cov_42.313928	61606	No	17	Complete	High-quality	100	DTR (high-confidence)	0
				PV703303	NODE_12_length_45863_cov_3.954019	45863	No	13	High-quality	High-quality	100	AAI-based (high-confidence)	0
				PV703304	NODE_21_length_36610_cov_3.989721	36610	No	23	High-quality	High-quality	100	AAI-based (high-confidence)	0
				PV703305	NODE_22_length_35733_cov_2.730691	35733	No	12	High-quality	High-quality	100	AAI-based (medium-confidence)	0
				PV703306	NODE_25_length_34889_cov_2.575744	34889	No	1	Medium-quality	Genome-fragment	56.77	AAI-based (high-confidence)	0
				PV703307	NODE_26_length_34788_cov_6.521364	34788	No	13	High-quality	High-quality	100	AAI-based (high-confidence)	0
				PV703308	NODE_39_length_30065_cov_9.765014	30065	No	17	Medium-quality	Genome-fragment	68.85	AAI-based (medium-confidence)	0
				PV703309	NODE_84_length_21443_cov_2.699897	21443	No	16	Medium-quality	Genome-fragment	62.64	AAI-based (medium-confidence)	0
				PV703310	NODE_112_length_17965_cov_2.478641	17965	No	6	Medium-quality	Genome-fragment	61.38	AAI-based (high-confidence)	0
				#N/A	NODE_126_length_17230_cov_12.774835	17230	No	8	Medium-quality	Genome-fragment	79.55	AAI-based (medium-confidence)	0
				PV703312	NODE_153_length_15923_cov_92.225184	15923	No	3	Medium-quality	Genome-fragment	60.84	AAI-based (medium-confidence)	0
		2108HJ-SW-3-V	SRR32407397	PV703314	NODE_1_length_101880_cov_9.693798	101880	No	16	Medium-quality	Genome-fragment	85.33	AAI-based (medium-confidence)	0
				PV703315	NODE_5_length_61802_cov_36.434082	61802	No	18	High-quality	High-quality	100	AAI-based (medium-confidence)	0
				PV703316	NODE_9_length_45991_cov_7.406463	45991	No	1	High-quality	High-quality	100	AAI-based (medium-confidence)	0
				PV703317	NODE_10_length_45787_cov_8.481034	45787	No	13	Complete	High-quality	100	DTR (high-confidence)	0
				PV703318	NODE_14_length_40040_cov_2.743592	40040	No	6	Medium-quality	Genome-fragment	65.16	AAI-based (high-confidence)	0
				PV703319	NODE_16_length_38311_cov_3.417662	38311	No	23	High-quality	High-quality	100	AAI-based (high-confidence)	0
				PV703320	NODE_17_length_35099_cov_2.544007	35099	No	12	High-quality	High-quality	99.64	AAI-based (medium-confidence)	0
				PV703321	NODE_18_length_34732_cov_5.842422	34732	No	13	High-quality	High-quality	100	AAI-based (high-confidence)	0
				PV703322	NODE_20_length_34508_cov_2.418894	34508	No	19	Medium-quality	Genome-fragment	64.67	AAI-based (high-confidence)	0
				PV703323	NODE_28_length_28582_cov_8.694887	28582	No	17	Medium-quality	Genome-fragment	65.45	AAI-based (medium-confidence)	0
				PV703324	NODE_61_length_21294_cov_63.376104	21294	No	6	Medium-quality	Genome-fragment	85.44	AAI-based (medium-confidence)	0
				PV703325	NODE_93_length_18359_cov_11.708096	18359	No	11	Medium-quality	Genome-fragment	84.62	AAI-based (medium-confidence)	0
				PV703326	NODE_152_length_15167_cov_3.465226	15167	No	5	Medium-quality	Genome-fragment	50.04	AAI-based (high-confidence)	0
St.10 (Mokpo)	August	2108MP-SW-1-V	SRR32407393	PV703327	NODE_1_length_516138_cov_11.783040	516138	No	1	High-quality	High-quality	100	HMM-based (lower-bound)	0
				PV703328	NODE_3_length_403110_cov_12.042580	403110	No	1	High-quality	High-quality	100	HMM-based (lower-bound)	0
				PV703329	NODE_4_length_301429_cov_12.208983	301429	No	1	High-quality	High-quality	100	HMM-based (lower-bound)	0
				PV703330	NODE_7_length_202736_cov_9.882098	202736	No	12	High-quality	High-quality	99.85	HMM-based (lower-bound)	0
				PV703331	NODE_8_length_183197_cov_11.163457	183197	No	1	High-quality	High-quality	100	HMM-based (lower-bound)	0
				PV703342	NODE_15_length_38359_cov_2.072322	38359	No	23	High-quality	High-quality	100	AAI-based (high-confidence)	0
				PV703343	NODE_18_length_35175_cov_4.329149	35175	No	21	High-quality	High-quality	94.13	AAI-based (high-confidence)	0
				PV703345	NODE_30_length_24703_cov_1.751099	24703	No	19	Medium-quality	Genome-fragment	67.83	AAI-based (medium-confidence)	0
				PV703346	NODE_39_length_23150_cov_3.498936	23150	No	6	Medium-quality	Genome-fragment	55.19	AAI-based (medium-confidence)	0
				PV703347	NODE_45_length_21135_cov_4.866717	21135	No	3	Medium-quality	Genome-fragment	73.05	AAI-based (medium-confidence)	0
				PV703348	NODE_206_length_11834_cov_2.831041	11834	No	6	Medium-quality	Genome-fragment	82.61	AAI-based (high-confidence)	0
		2108MP-SW-2-V	SRR32407392	PV703349	NODE_27_length_37395_cov_3.285634	37395	No	26	High-quality	High-quality	100	AAI-based (medium-confidence)	0
				PV703350	NODE_28_length_35775_cov_2.067101	35775	No	9	Medium-quality	Genome-fragment	51.69	AAI-based (medium-confidence)	0
				PV703351	NODE_31_length_34932_cov_2.125787	34932	No	7	High-quality	High-quality	100	AAI-based (medium-confidence)	0
				PV703352	NODE_36_length_33044_cov_1.627639	33044	No	17	High-quality	High-quality	98.58	AAI-based (high-confidence)	0
				PV703353	NODE_55_length_27052_cov_3.903324	27052	No	6	Medium-quality	Genome-fragment	65.84	AAI-based (medium-confidence)	0
				PV703354	NODE_74_length_25900_cov_6.080355	25900	No	6	Medium-quality	Genome-fragment	89.5	AAI-based (medium-confidence)	0
				PV703355	NODE_77_length_25691_cov_3.000587	25691	No	20	Medium-quality	Genome-fragment	56.5	AAI-based (high-confidence)	0
				PV703356	NODE_92_length_23588_cov_2.713269	23588	No	16	Medium-quality	Genome-fragment	66.54	AAI-based (high-confidence)	0
				PV703357	NODE_105_length_22330_cov_1.897762	22330	No	5	Medium-quality	Genome-fragment	55.3	AAI-based (medium-confidence)	0
				PV703358	NODE_111_length_21966_cov_1.460461	21966	No	2	Medium-quality	Genome-fragment	56.93	AAI-based (medium-confidence)	0
				PV703359	NODE_112_length_21858_cov_6.014173	21858	No	14	Medium-quality	Genome-fragment	58.15	AAI-based (high-confidence)	0
				PV703360	NODE_116_length_21743_cov_3.448279	21743	No	18	Medium-quality	Genome-fragment	59.61	AAI-based (high-confidence)	0
				PV703361	NODE_151_length_19904_cov_2.434141	19904	No	9	Medium-quality	Genome-fragment	59.65	AAI-based (high-confidence)	0
				PV703362	NODE_156_length_19638_cov_1.548460	19638	No	8	Medium-quality	Genome-fragment	70.63	AAI-based (high-confidence)	0
				PV703363	NODE_175_length_19009_cov_1.926915	19009	No	9	Medium-quality	Genome-fragment	53.99	AAI-based (high-confidence)	0
				PV703364	NODE_270_length_15559_cov_2.241382	15559	No	8	Medium-quality	Genome-fragment	71.94	AAI-based (medium-confidence)	0
				PV703365	NODE_298_length_14930_cov_3.790448	14930	No	8	High-quality	High-quality	100	AAI-based (high-confidence)	0
				PV703366	NODE_450_length_12492_cov_2.019976	12492	No	5	Medium-quality	Genome-fragment	85.51	AAI-based (high-confidence)	0
St.11 (Geokpo)	October	2110KP-SW-3-V	SRR32407374	PV703367	NODE_1_length_31332_cov_3.602660	31332	No	16	Medium-quality	Genome-fragment	81.49	AAI-based (medium-confidence)	0
				PV703368	NODE_3_length_29818_cov_2.520899	29818	No	22	Complete	High-quality	100	DTR (high-confidence)	0
				PV703369	NODE_4_length_26917_cov_2.112505	26917	No	12	Medium-quality	Genome-fragment	73.92	AAI-based (medium-confidence)	0
				PV703370	NODE_5_length_26480_cov_31.026942	26480	No	19	Medium-quality	Genome-fragment	84.91	AAI-based (high-confidence)	0
				PV703371	NODE_6_length_22876_cov_2.530617	22876	No	7	Medium-quality	Genome-fragment	62.22	AAI-based (medium-confidence)	0
				PV703372	NODE_7_length_22325_cov_2.463420	22325	No	15	Medium-quality	Genome-fragment	54.62	AAI-based (high-confidence)	0
				PV703373	NODE_9_length_18808_cov_1.633371	18808	No	7	Medium-quality	Genome-fragment	62.87	AAI-based (high-confidence)	0
St.12 (Gunsan)	November	2111GS-SW-1-V	SRR32407360	PV703671	NODE_2_length_50561_cov_7.570449	50561	No	37	High-quality	High-quality	100	AAI-based (medium-confidence)	0
				PV703672	NODE_6_length_32642_cov_6.700477	32642	No	2	Medium-quality	Genome-fragment	57.22	AAI-based (high-confidence)	0
				PV703673	NODE_8_length_27395_cov_3.050205	27395	No	22	Medium-quality	Genome-fragment	81.2	AAI-based (medium-confidence)	0
				PV703674	NODE_9_length_26361_cov_5.765914	26361	No	14	Medium-quality	Genome-fragment	79	AAI-based (high-confidence)	0
				PV703675	NODE_22_length_18098_cov_1.564688	18098	No	4	Medium-quality	Genome-fragment	51.31	AAI-based (medium-confidence)	0
				PV703676	NODE_24_length_17512_cov_3.917458	17512	No	4	Medium-quality	Genome-fragment	75.86	AAI-based (medium-confidence)	0
		2111GS-SW-2-V	SRR32407359	PV703677	NODE_3_length_50463_cov_7.955996	50463	No	37	High-quality	High-quality	100	AAI-based (medium-confidence)	0
				PV703678	NODE_4_length_39528_cov_2.432248	39528	No	11	Medium-quality	Genome-fragment	87.26	AAI-based (medium-confidence)	0
				PV703679	NODE_11_length_29576_cov_6.548779	29576	No	3	Medium-quality	Genome-fragment	51.88	AAI-based (high-confidence)	0
				PV703680	NODE_12_length_26020_cov_5.392809	26020	No	14	Medium-quality	Genome-fragment	77.98	AAI-based (high-confidence)	0
				PV703681	NODE_16_length_21417_cov_12.054345	21417	No	17	Medium-quality	Genome-fragment	59.91	AAI-based (medium-confidence)	0
				PV703682	NODE_17_length_20521_cov_4.231490	20521	No	9	Medium-quality	Genome-fragment	88.88	AAI-based (high-confidence)	0
				PV703683	NODE_19_length_18148_cov_2.842462	18148	No	13	Medium-quality	Genome-fragment	51.18	AAI-based (high-confidence)	0
		2111GS-SW-3-V	SRR32407358	PV703684	NODE_4_length_54791_cov_10.051753	54791	No	11	High-quality	High-quality	96.07	AAI-based (high-confidence)	0
				PV703685	NODE_7_length_41278_cov_3.492430	41278	No	24	High-quality	High-quality	99.07	AAI-based (high-confidence)	0
				PV703686	NODE_11_length_33874_cov_3.449225	33874	No	12	Medium-quality	Genome-fragment	84.18	AAI-based (high-confidence)	0
				PV703687	NODE_12_length_28590_cov_19.186944	28590	No	22	Medium-quality	Genome-fragment	81.09	AAI-based (medium-confidence)	0
				PV703688	NODE_13_length_26698_cov_2.179895	26698	No	9	Medium-quality	Genome-fragment	52.18	AAI-based (high-confidence)	0
				PV703689	NODE_14_length_26283_cov_9.270913	26283	No	14	Medium-quality	Genome-fragment	78.77	AAI-based (high-confidence)	0
				PV703690	NODE_17_length_24883_cov_4.669575	24883	No	16	Medium-quality	Genome-fragment	69.99	AAI-based (high-confidence)	0
				PV703691	NODE_25_length_23329_cov_2.930092	23329	No	11	Medium-quality	Genome-fragment	66.52	AAI-based (high-confidence)	0
				PV703692	NODE_27_length_22716_cov_3.213245	22716	No	13	Medium-quality	Genome-fragment	55.52	AAI-based (high-confidence)	0
				PV703693	NODE_33_length_21508_cov_2.112483	21508	No	11	Medium-quality	Genome-fragment	61.37	AAI-based (medium-confidence)	0
				PV703694	NODE_34_length_20859_cov_2.190141	20859	No	4	Medium-quality	Genome-fragment	59.13	AAI-based (medium-confidence)	0
				PV703695	NODE_48_length_18144_cov_1.842704	18144	No	10	Medium-quality	Genome-fragment	51.24	AAI-based (high-confidence)	0
				PV703696	NODE_53_length_17300_cov_5.756303	17300	No	3	Medium-quality	Genome-fragment	74.94	AAI-based (medium-confidence)	0
St.13 (Cheonsuman)	August	2108CS-SW-1-V	SRR32407419	PV703101	NODE_1_length_30695_cov_2.935357	30695	No	15	High-quality	High-quality	98.32	AAI-based (high-confidence)	0
				PV703102	NODE_2_length_30082_cov_6.435420	30082	No	12	High-quality	High-quality	99.41	AAI-based (medium-confidence)	0
				PV703103	NODE_3_length_28158_cov_2.739039	28158	No	8	High-quality	High-quality	93.54	AAI-based (high-confidence)	0
				PV703104	NODE_4_length_25125_cov_2.462157	25125	No	7	Medium-quality	Genome-fragment	75.25	AAI-based (high-confidence)	0
				PV703105	NODE_6_length_22322_cov_1.700743	22322	No	6	Medium-quality	Genome-fragment	76.34	AAI-based (high-confidence)	0
				PV703106	NODE_12_length_18615_cov_1.876623	18615	No	7	Medium-quality	Genome-fragment	62.43	AAI-based (high-confidence)	0
				PV703107	NODE_15_length_17645_cov_2.032652	17645	No	6	Medium-quality	Genome-fragment	53.45	AAI-based (high-confidence)	0
				PV703108	NODE_54_length_12786_cov_3.007584	12786	No	1	Complete	High-quality	100	DTR (high-confidence)	0
				PV703109	NODE_66_length_12423_cov_2.563191	12423	No	4	Complete	High-quality	100	DTR (high-confidence)	0
		2108CS-SW-2-V	SRR32407418	PV703111	NODE_3_length_30701_cov_3.791653	30701	No	15	Complete	High-quality	100	DTR (high-confidence)	0
				PV703112	NODE_4_length_30241_cov_7.142558	30241	No	13	High-quality	High-quality	99.94	AAI-based (medium-confidence)	0
				PV703113	NODE_5_length_29950_cov_2.696342	29950	No	7	Medium-quality	Genome-fragment	89.7	AAI-based (high-confidence)	0
				PV703114	NODE_6_length_29557_cov_3.245464	29557	No	8	Complete	High-quality	100	DTR (high-confidence)	0
				PV703115	NODE_7_length_29454_cov_1.841886	29454	No	12	High-quality	High-quality	100	AAI-based (high-confidence)	0
				PV703116	NODE_10_length_26584_cov_2.266054	26584	No	3	Medium-quality	Genome-fragment	68.24	AAI-based (medium-confidence)	0
				PV703117	NODE_28_length_19981_cov_1.527350	19981	No	8	Medium-quality	Genome-fragment	62.74	AAI-based (medium-confidence)	0
				PV703118	NODE_57_length_16803_cov_2.748441	16803	No	2	Medium-quality	Genome-fragment	50.91	AAI-based (medium-confidence)	0
				PV703119	NODE_95_length_13350_cov_1.784240	13350	No	2	High-quality	High-quality	100	AAI-based (high-confidence)	0
				PV703120	NODE_110_length_12842_cov_4.202595	12842	No	1	High-quality	High-quality	98.86	AAI-based (high-confidence)	0
				PV703121	NODE_123_length_12438_cov_3.367882	12438	No	4	Complete	High-quality	100	DTR (high-confidence)	0
		2108CS-SW-3-V	SRR32407417	PV703123	NODE_2_length_43174_cov_3.098660	43174	No	25	Complete	High-quality	100	DTR (high-confidence)	0
				PV703124	NODE_6_length_34267_cov_2.459959	34267	No	10	High-quality	High-quality	100	AAI-based (high-confidence)	0
				PV703125	NODE_9_length_30743_cov_3.585217	30743	No	15	High-quality	High-quality	98.47	AAI-based (high-confidence)	0
				PV703126	NODE_12_length_29958_cov_7.070598	29958	No	12	Complete	High-quality	100	DTR (high-confidence)	0
				PV703127	NODE_13_length_29633_cov_3.827357	29633	No	8	High-quality	High-quality	98.44	AAI-based (high-confidence)	0
				PV703128	NODE_14_length_29472_cov_2.397172	29472	No	12	Complete	High-quality	100	DTR (high-confidence)	0
				PV703129	NODE_26_length_23744_cov_2.161113	23744	No	6	Medium-quality	Genome-fragment	87.61	AAI-based (medium-confidence)	0
				PV703130	NODE_33_length_22760_cov_2.258384	22760	No	6	Medium-quality	Genome-fragment	76.73	AAI-based (medium-confidence)	0
				PV703131	NODE_34_length_22720_cov_2.494666	22720	No	3	Medium-quality	Genome-fragment	60.66	AAI-based (medium-confidence)	0
				PV703132	NODE_40_length_21513_cov_2.216731	21513	No	6	Medium-quality	Genome-fragment	65.12	AAI-based (medium-confidence)	0
				PV703133	NODE_60_length_19590_cov_1.768689	19590	No	6	Medium-quality	Genome-fragment	65.51	AAI-based (medium-confidence)	0
				PV703134	NODE_84_length_17559_cov_2.091039	17559	No	3	Medium-quality	Genome-fragment	59.29	AAI-based (medium-confidence)	0
				PV703135	NODE_166_length_13453_cov_1.574891	13453	No	3	High-quality	High-quality	100	AAI-based (high-confidence)	0
				PV703136	NODE_187_length_12786_cov_3.618927	12786	No	1	Complete	High-quality	100	DTR (high-confidence)	0
				PV703137	NODE_196_length_12438_cov_3.321826	12438	No	4	Complete	High-quality	100	DTR (high-confidence)	0
	November	2111CS-SW-1-V	SRR32407370	PV703418	NODE_1_length_185311_cov_2.378002	185311	No	21	High-quality	High-quality	100	AAI-based (medium-confidence)	0
				PV703419	NODE_2_length_99752_cov_3.474319	99752	No	17	High-quality	High-quality	98.97	AAI-based (medium-confidence)	0
				PV703421	NODE_12_length_60361_cov_1.889182	60361	No	18	High-quality	High-quality	99.38	AAI-based (medium-confidence)	0
				PV703422	NODE_13_length_59309_cov_3.224477	59309	No	12	High-quality	High-quality	94.31	AAI-based (medium-confidence)	0
				PV703423	NODE_15_length_57109_cov_3.027061	57109	No	23	High-quality	High-quality	98.54	AAI-based (medium-confidence)	0
				PV703424	NODE_24_length_48538_cov_1.763649	48538	No	28	High-quality	High-quality	100	AAI-based (medium-confidence)	0
				PV703425	NODE_38_length_41047_cov_18.990762	41047	No	20	Medium-quality	Genome-fragment	72.77	AAI-based (high-confidence)	0
				PV703426	NODE_40_length_40238_cov_2.982723	40238	No	23	High-quality	High-quality	100	AAI-based (high-confidence)	0
				PV703427	NODE_42_length_39533_cov_13.545171	39533	No	33	Medium-quality	Genome-fragment	64.68	AAI-based (medium-confidence)	0
				PV703428	NODE_44_length_38572_cov_8.158694	38572	No	7	Medium-quality	Genome-fragment	61.12	AAI-based (medium-confidence)	0
				PV703429	NODE_47_length_37133_cov_18.120872	37133	No	13	Medium-quality	Genome-fragment	56.56	AAI-based (medium-confidence)	0
				PV703430	NODE_48_length_36982_cov_5.474128	36982	No	24	Complete	High-quality	100	DTR (high-confidence)	0
				PV703431	NODE_49_length_36849_cov_21.277109	36849	No	15	Complete	High-quality	100	DTR (high-confidence)	0
				PV703432	NODE_50_length_36821_cov_4.073091	36821	No	22	High-quality	High-quality	97.84	AAI-based (high-confidence)	0
				PV703433	NODE_51_length_36661_cov_42.659878	36661	No	13	Medium-quality	Genome-fragment	62.32	AAI-based (medium-confidence)	0
				PV703434	NODE_54_length_35281_cov_1.873044	35281	No	7	Medium-quality	Genome-fragment	87.93	AAI-based (medium-confidence)	0
				PV703435	NODE_55_length_35261_cov_1.721637	35261	No	10	Medium-quality	Genome-fragment	67.42	AAI-based (medium-confidence)	0
				PV703436	NODE_57_length_34962_cov_5.685661	34962	No	16	Medium-quality	Genome-fragment	55.55	AAI-based (high-confidence)	0
				PV703437	NODE_58_length_34538_cov_7.707477	34538	No	24	Complete	High-quality	100	DTR (high-confidence)	0
				PV703438	NODE_61_length_33903_cov_5.034462	33903	No	16	Medium-quality	Genome-fragment	69.79	AAI-based (medium-confidence)	0
				PV703439	NODE_62_length_33164_cov_2.053364	33164	No	7	Medium-quality	Genome-fragment	56.64	AAI-based (high-confidence)	0
				PV703440	NODE_63_length_33139_cov_5.298376	33139	No	13	Medium-quality	Genome-fragment	51.67	AAI-based (high-confidence)	0
				PV703441	NODE_70_length_32412_cov_3.756295	32412	No	9	Medium-quality	Genome-fragment	88.27	AAI-based (high-confidence)	0
				PV703442	NODE_76_length_30453_cov_8.811218	30453	No	13	High-quality	High-quality	98.01	AAI-based (high-confidence)	0
				PV703443	NODE_85_length_29091_cov_20.447176	29091	No	22	Medium-quality	Genome-fragment	52.3	AAI-based (medium-confidence)	0
				PV703444	NODE_86_length_29037_cov_2.161605	29037	No	18	Medium-quality	Genome-fragment	77.33	AAI-based (high-confidence)	0
				PV703445	NODE_94_length_27122_cov_5.100945	27122	No	12	Medium-quality	Genome-fragment	83.97	AAI-based (medium-confidence)	0
				PV703446	NODE_98_length_26479_cov_5.215923	26479	No	12	Medium-quality	Genome-fragment	75.34	AAI-based (high-confidence)	0
				PV703447	NODE_101_length_26059_cov_13.714793	26059	No	13	Medium-quality	Genome-fragment	75.14	AAI-based (high-confidence)	0
				PV703448	NODE_135_length_21245_cov_4.407141	21245	No	11	Medium-quality	Genome-fragment	58.83	AAI-based (medium-confidence)	0
				PV703449	NODE_138_length_20881_cov_44.824708	20881	No	12	Medium-quality	Genome-fragment	55.66	AAI-based (high-confidence)	0
				PV703450	NODE_147_length_19009_cov_9.608092	19009	No	1	Medium-quality	Genome-fragment	50.58	AAI-based (medium-confidence)	0
				PV703451	NODE_164_length_17549_cov_1.959362	17549	No	3	Medium-quality	Genome-fragment	74.9	HMM-based (lower-bound)	0
				PV703452	NODE_176_length_16478_cov_13.799890	16478	No	11	High-quality	High-quality	94.35	AAI-based (medium-confidence)	0
				PV703453	NODE_194_length_15646_cov_3.276564	15646	No	7	Medium-quality	Genome-fragment	51.4	AAI-based (high-confidence)	0
				PV703454	NODE_230_length_13784_cov_2.590759	13784	No	8	High-quality	High-quality	94.62	AAI-based (high-confidence)	0
				PV703455	NODE_247_length_13262_cov_3.849029	13262	No	4	Medium-quality	Genome-fragment	88.67	AAI-based (high-confidence)	0
				PV703456	NODE_258_length_12786_cov_4.220002	12786	No	1	Complete	High-quality	100	DTR (high-confidence)	0
				PV703457	NODE_272_length_12326_cov_2.848348	12326	No	4	High-quality	High-quality	94.89	AAI-based (medium-confidence)	0
				PV703458	NODE_301_length_11528_cov_4.476976	11528	No	7	Medium-quality	Genome-fragment	66.42	AAI-based (medium-confidence)	0
				PV703459	NODE_313_length_11209_cov_1.096914	11209	No	1	Medium-quality	Genome-fragment	55.47	AAI-based (medium-confidence)	0
				PV703460	NODE_316_length_11048_cov_1.849007	11048	No	4	Medium-quality	Genome-fragment	70.03	AAI-based (high-confidence)	0
				PV703461	NODE_343_length_10561_cov_1.509967	10561	No	4	Medium-quality	Genome-fragment	72.81	AAI-based (medium-confidence)	0
		2111CS-SW-2-V	SRR32407369	PV703467	NODE_1_length_99732_cov_3.953597	99732	No	17	Complete	High-quality	100	DTR (high-confidence)	0
				PV703468	NODE_3_length_90677_cov_13.278167	90677	No	46	Medium-quality	Genome-fragment	83.02	AAI-based (medium-confidence)	0
				PV703470	NODE_11_length_66908_cov_20.142286	66908	No	2	Medium-quality	Genome-fragment	58.69	HMM-based (lower-bound)	0
				PV703471	NODE_15_length_59269_cov_3.195107	59269	No	12	Complete	High-quality	100	DTR (high-confidence)	0
				PV703472	NODE_18_length_57120_cov_2.667117	57120	No	23	High-quality	High-quality	98.55	AAI-based (medium-confidence)	0
				PV703473	NODE_19_length_55234_cov_1.827300	55234	No	16	High-quality	High-quality	90.99	AAI-based (medium-confidence)	0
				PV703474	NODE_29_length_46174_cov_5.142181	46174	No	22	Medium-quality	Genome-fragment	71.46	AAI-based (high-confidence)	0
				PV703475	NODE_35_length_43767_cov_3.282310	43767	No	29	Medium-quality	Genome-fragment	79.39	AAI-based (medium-confidence)	0
				PV703476	NODE_46_length_40248_cov_2.824705	40248	No	23	High-quality	High-quality	100	AAI-based (high-confidence)	0
				PV703477	NODE_48_length_39663_cov_10.830433	39663	No	33	Medium-quality	Genome-fragment	64.9	AAI-based (medium-confidence)	0
				PV703478	NODE_49_length_39594_cov_14.139990	39594	No	14	Medium-quality	Genome-fragment	60.32	AAI-based (medium-confidence)	0
				PV703479	NODE_50_length_38996_cov_4.428362	38996	No	19	Medium-quality	Genome-fragment	81.12	AAI-based (medium-confidence)	0
				PV703480	NODE_54_length_37574_cov_3.626299	37574	No	11	Medium-quality	Genome-fragment	70.37	AAI-based (medium-confidence)	0
				PV703481	NODE_57_length_37080_cov_5.297188	37080	No	22	Complete	High-quality	100	DTR (high-confidence)	0
				PV703482	NODE_58_length_36921_cov_4.557020	36921	No	23	High-quality	High-quality	98.36	AAI-based (high-confidence)	0
				PV703483	NODE_60_length_36849_cov_22.494799	36849	No	15	Complete	High-quality	100	DTR (high-confidence)	0
				PV703485	NODE_67_length_35161_cov_6.794000	35161	No	1	Medium-quality	Genome-fragment	59.02	HMM-based (lower-bound)	0
				PV703486	NODE_71_length_34597_cov_6.624108	34597	No	24	High-quality	High-quality	99.59	AAI-based (high-confidence)	0
				PV703487	NODE_75_length_33125_cov_4.400630	33125	No	12	High-quality	High-quality	100	AAI-based (medium-confidence)	0
				PV703488	NODE_77_length_32608_cov_33.998122	32608	No	18	Medium-quality	Genome-fragment	87.01	AAI-based (high-confidence)	0
				PV703489	NODE_78_length_32213_cov_1.818831	32213	No	17	High-quality	High-quality	95.39	AAI-based (high-confidence)	0
				PV703490	NODE_79_length_32169_cov_1.724955	32169	No	9	High-quality	High-quality	93.68	AAI-based (high-confidence)	0
				PV703491	NODE_88_length_29557_cov_1.440741	29557	No	7	Medium-quality	Genome-fragment	75.69	AAI-based (medium-confidence)	0
				PV703492	NODE_98_length_28195_cov_1.544855	28195	No	7	Medium-quality	Genome-fragment	69.44	AAI-based (medium-confidence)	0
				PV703493	NODE_100_length_27786_cov_3.722983	27786	No	18	Medium-quality	Genome-fragment	81.16	AAI-based (high-confidence)	0
				PV703494	NODE_102_length_27594_cov_5.053701	27594	No	8	Medium-quality	Genome-fragment	78.57	AAI-based (high-confidence)	0
				PV703495	NODE_103_length_27499_cov_1.865300	27499	No	14	Medium-quality	Genome-fragment	56.92	AAI-based (medium-confidence)	0
				PV703496	NODE_107_length_27105_cov_1.967307	27105	No	16	Medium-quality	Genome-fragment	72.25	AAI-based (high-confidence)	0
				PV703497	NODE_126_length_24162_cov_12.911296	24162	No	11	Medium-quality	Genome-fragment	69.67	AAI-based (high-confidence)	0
				PV703498	NODE_140_length_22236_cov_2.027003	22236	No	11	Medium-quality	Genome-fragment	71.27	AAI-based (high-confidence)	0
				PV703499	NODE_144_length_21588_cov_2.187782	21588	No	10	Medium-quality	Genome-fragment	63.8	AAI-based (medium-confidence)	0
				PV703500	NODE_149_length_21007_cov_1.913793	21007	No	12	Medium-quality	Genome-fragment	60.69	AAI-based (high-confidence)	0
				PV703501	NODE_153_length_20782_cov_1.652772	20782	No	6	Medium-quality	Genome-fragment	61.68	AAI-based (medium-confidence)	0
				PV703502	NODE_156_length_19989_cov_2.077485	19989	No	4	Medium-quality	Genome-fragment	66.44	AAI-based (medium-confidence)	0
				PV703503	NODE_157_length_19934_cov_4.342051	19934	No	7	Medium-quality	Genome-fragment	51.07	AAI-based (medium-confidence)	0
				PV703504	NODE_163_length_19152_cov_1.498239	19152	No	2	Medium-quality	Genome-fragment	87.18	HMM-based (lower-bound)	0
				PV703505	NODE_164_length_19148_cov_2.379896	19148	No	11	Medium-quality	Genome-fragment	53.89	AAI-based (medium-confidence)	0
				PV703506	NODE_177_length_17962_cov_14.889879	17962	No	10	Medium-quality	Genome-fragment	56.05	AAI-based (high-confidence)	0
				PV703507	NODE_179_length_17805_cov_10.246238	17805	No	7	Medium-quality	Genome-fragment	55.61	AAI-based (high-confidence)	0
				PV703508	NODE_212_length_15563_cov_3.688002	15563	No	5	High-quality	High-quality	100	AAI-based (medium-confidence)	0
				PV703509	NODE_276_length_12829_cov_5.173988	12829	No	1	High-quality	High-quality	98.76	AAI-based (high-confidence)	0
				PV703510	NODE_292_length_12446_cov_2.330790	12446	No	7	Medium-quality	Genome-fragment	86.19	AAI-based (high-confidence)	0
				PV703511	NODE_293_length_12438_cov_3.327756	12438	No	4	Complete	High-quality	100	DTR (high-confidence)	0
				PV703512	NODE_316_length_11588_cov_5.410697	11588	No	4	Medium-quality	Genome-fragment	78.9	AAI-based (medium-confidence)	0
				PV703513	NODE_354_length_10847_cov_3.373134	10847	No	7	Medium-quality	Genome-fragment	62.57	AAI-based (medium-confidence)	0
		2111CS-SW-3-V	SRR32407367	PV703516	NODE_1_length_99816_cov_3.871831	99816	No	17	High-quality	High-quality	99.02	AAI-based (medium-confidence)	0
				PV703517	NODE_2_length_94876_cov_13.202820	94876	No	49	Medium-quality	Genome-fragment	86.72	AAI-based (medium-confidence)	0
				PV703518	NODE_8_length_66897_cov_19.815171	66897	No	2	Medium-quality	Genome-fragment	58.68	HMM-based (lower-bound)	0
				PV703519	NODE_13_length_59304_cov_3.184785	59304	No	12	High-quality	High-quality	94.3	AAI-based (medium-confidence)	0
				PV703520	NODE_14_length_57151_cov_2.651550	57151	No	23	High-quality	High-quality	98.63	AAI-based (medium-confidence)	0
				PV703521	NODE_15_length_55900_cov_13.158661	55900	No	22	Medium-quality	Genome-fragment	89.7	AAI-based (high-confidence)	0
				PV703522	NODE_23_length_48727_cov_22.824300	48727	No	17	Medium-quality	Genome-fragment	86.72	AAI-based (high-confidence)	0
				PV703523	NODE_24_length_48708_cov_1.696713	48708	No	28	High-quality	High-quality	100	AAI-based (medium-confidence)	0
				PV703524	NODE_39_length_40259_cov_2.698296	40259	No	23	High-quality	High-quality	100	AAI-based (high-confidence)	0
				PV703525	NODE_41_length_39533_cov_11.189793	39533	No	33	Medium-quality	Genome-fragment	64.68	AAI-based (medium-confidence)	0
				PV703526	NODE_43_length_38473_cov_7.763235	38473	No	7	Medium-quality	Genome-fragment	60.97	AAI-based (medium-confidence)	0
				PV703527	NODE_44_length_37933_cov_4.999233	37933	No	14	Medium-quality	Genome-fragment	59.14	AAI-based (high-confidence)	0
				PV703528	NODE_47_length_37566_cov_4.959267	37566	No	13	Complete	High-quality	100	DTR (high-confidence)	0
				PV703529	NODE_48_length_36983_cov_4.625000	36983	No	24	Complete	High-quality	100	DTR (high-confidence)	0
				PV703530	NODE_49_length_36926_cov_4.608957	36926	No	18	Medium-quality	Genome-fragment	76.02	AAI-based (medium-confidence)	0
				PV703531	NODE_50_length_36849_cov_22.252410	36849	No	15	Complete	High-quality	100	DTR (high-confidence)	0
				PV703532	NODE_55_length_35702_cov_34.681265	35702	No	19	High-quality	High-quality	95.27	AAI-based (high-confidence)	0
				PV703534	NODE_58_length_35254_cov_4.077319	35254	No	9	Complete	High-quality	100	DTR (high-confidence)	0
				PV703535	NODE_60_length_34663_cov_6.740532	34663	No	24	High-quality	High-quality	99.78	AAI-based (high-confidence)	0
				PV703536	NODE_62_length_34139_cov_4.797277	34139	No	24	High-quality	High-quality	92.92	AAI-based (high-confidence)	0
				PV703537	NODE_65_length_33292_cov_1.961888	33292	No	22	Medium-quality	Genome-fragment	88.85	AAI-based (high-confidence)	0
				PV703538	NODE_70_length_31771_cov_36.988055	31771	No	11	Medium-quality	Genome-fragment	54	AAI-based (medium-confidence)	0
				PV703539	NODE_71_length_31752_cov_12.674055	31752	No	18	High-quality	High-quality	91.53	AAI-based (high-confidence)	0
				PV703540	NODE_85_length_29062_cov_5.252877	29062	No	16	Medium-quality	Genome-fragment	76.74	AAI-based (high-confidence)	0
				PV703541	NODE_128_length_23738_cov_4.554741	23738	No	10	Medium-quality	Genome-fragment	73.31	AAI-based (medium-confidence)	0
				PV703542	NODE_129_length_23703_cov_2.048778	23703	No	10	Medium-quality	Genome-fragment	76.01	AAI-based (high-confidence)	0
				PV703543	NODE_133_length_22886_cov_2.335560	22886	No	15	Medium-quality	Genome-fragment	60.62	AAI-based (high-confidence)	0
				PV703544	NODE_134_length_22680_cov_3.744823	22680	No	11	Medium-quality	Genome-fragment	59.79	AAI-based (high-confidence)	0
				PV703545	NODE_142_length_21867_cov_1.892778	21867	No	8	Medium-quality	Genome-fragment	67.13	AAI-based (high-confidence)	0
				PV703546	NODE_144_length_21220_cov_1.538093	21220	No	3	Medium-quality	Genome-fragment	52.26	AAI-based (medium-confidence)	0
				PV703547	NODE_157_length_20079_cov_1.576383	20079	No	6	Medium-quality	Genome-fragment	58.52	AAI-based (high-confidence)	0
				PV703548	NODE_162_length_19499_cov_2.093176	19499	No	10	Medium-quality	Genome-fragment	58.6	AAI-based (medium-confidence)	0
				PV703549	NODE_173_length_18583_cov_2.208713	18583	No	7	Medium-quality	Genome-fragment	53.78	AAI-based (high-confidence)	0
				PV703550	NODE_178_length_17952_cov_3.954839	17952	No	10	Medium-quality	Genome-fragment	51.71	AAI-based (high-confidence)	0
				PV703551	NODE_190_length_17031_cov_3.827733	17031	No	7	Medium-quality	Genome-fragment	53.22	AAI-based (high-confidence)	0
				PV703552	NODE_201_length_16323_cov_2.229625	16323	No	2	Medium-quality	Genome-fragment	54.38	AAI-based (high-confidence)	0
				PV703553	NODE_284_length_12887_cov_5.263245	12887	No	1	High-quality	High-quality	99.21	AAI-based (high-confidence)	0
				PV703554	NODE_295_length_12666_cov_3.466305	12666	No	4	Medium-quality	Genome-fragment	83.21	AAI-based (medium-confidence)	0
				PV703555	NODE_299_length_12442_cov_3.327487	12442	No	4	High-quality	High-quality	95.78	AAI-based (medium-confidence)	0
St.14 (Daecheon)	August	2108DC-SW-1-V	SRR32407416	PV703139	NODE_1_length_95250_cov_4.676093	95250	No	15	Medium-quality	Genome-fragment	88.19	AAI-based (high-confidence)	0
				PV703140	NODE_4_length_36849_cov_23.088584	36849	No	28	High-quality	High-quality	100	AAI-based (high-confidence)	0
				PV703141	NODE_6_length_33529_cov_2.956051	33529	No	25	High-quality	High-quality	97.29	AAI-based (high-confidence)	0
				PV703142	NODE_10_length_29220_cov_4.363215	29220	No	17	Medium-quality	Genome-fragment	80.56	AAI-based (high-confidence)	0
				PV703143	NODE_16_length_26445_cov_4.127859	26445	No	15	Medium-quality	Genome-fragment	78.79	AAI-based (medium-confidence)	0
				PV703144	NODE_23_length_24579_cov_9.699084	24579	No	10	Medium-quality	Genome-fragment	74.55	AAI-based (high-confidence)	0
				PV703145	NODE_26_length_23046_cov_1.747284	23046	No	9	Medium-quality	Genome-fragment	60.22	AAI-based (high-confidence)	0
				PV703146	NODE_30_length_20364_cov_6.360429	20364	No	11	Medium-quality	Genome-fragment	50.65	AAI-based (high-confidence)	0
				PV703147	NODE_41_length_18267_cov_11.105347	18267	No	12	Medium-quality	Genome-fragment	50.08	AAI-based (high-confidence)	0
		2108DC-SW-2-V	SRR32407415	PV703148	NODE_1_length_70796_cov_3.336470	70796	No	10	Medium-quality	Genome-fragment	65.77	AAI-based (high-confidence)	0
				PV703149	NODE_3_length_52627_cov_2.450800	52627	No	10	High-quality	High-quality	90.96	AAI-based (high-confidence)	0
				PV703150	NODE_4_length_52087_cov_3.648730	52087	No	27	Medium-quality	Genome-fragment	50.07	AAI-based (medium-confidence)	0
				PV703151	NODE_7_length_38957_cov_19.547850	38957	No	28	High-quality	High-quality	100	AAI-based (high-confidence)	0
				PV703152	NODE_10_length_33683_cov_2.006556	33683	No	26	High-quality	High-quality	97.5	AAI-based (high-confidence)	0
				PV703153	NODE_21_length_29667_cov_8.071090	29667	No	13	Medium-quality	Genome-fragment	89.98	AAI-based (high-confidence)	0
				PV703154	NODE_30_length_25216_cov_4.571326	25216	No	12	Medium-quality	Genome-fragment	62.71	AAI-based (medium-confidence)	0
				PV703155	NODE_36_length_23410_cov_2.610059	23410	No	14	Medium-quality	Genome-fragment	64.55	AAI-based (high-confidence)	0
		2108DC-SW-3-V	SRR32407414	PV703156	NODE_6_length_35909_cov_13.069001	35909	No	25	High-quality	High-quality	100	AAI-based (high-confidence)	0
				PV703157	NODE_7_length_33543_cov_1.670577	33543	No	25	High-quality	High-quality	97.33	AAI-based (high-confidence)	0
				PV703158	NODE_19_length_21285_cov_5.712024	21285	No	9	Medium-quality	Genome-fragment	64.56	AAI-based (high-confidence)	0
				PV703159	NODE_21_length_20801_cov_5.984377	20801	No	8	Medium-quality	Genome-fragment	51.68	AAI-based (high-confidence)	0
				PV703160	NODE_29_length_18994_cov_2.186728	18994	No	11	Medium-quality	Genome-fragment	56.81	AAI-based (high-confidence)	0
				PV703161	NODE_30_length_18477_cov_1.941744	18477	No	10	Medium-quality	Genome-fragment	61.25	AAI-based (high-confidence)	0
				PV703162	NODE_33_length_17586_cov_11.019703	17586	No	12	Medium-quality	Genome-fragment	52.38	AAI-based (high-confidence)	0
St.15 (Incheon)	August	2108IC-SW-1-V	SRR32407396	PV703330	NODE_1_length_37322_cov_23.797742	37322	No	12	Medium-quality	Genome-fragment	84.17	AAI-based (high-confidence)	0
				PV703331	NODE_2_length_37174_cov_3.453127	37174	No	33	High-quality	High-quality	93.94	AAI-based (medium-confidence)	0
				PV703332	NODE_3_length_30911_cov_4.524038	30911	No	11	Medium-quality	Genome-fragment	53.6	AAI-based (medium-confidence)	0
				PV703333	NODE_4_length_30513_cov_3.092312	30513	No	6	Complete	High-quality	100	DTR (medium-confidence)	0
				PV703334	NODE_5_length_30452_cov_2.398747	30452	No	6	Medium-quality	Genome-fragment	79.76	AAI-based (high-confidence)	0
				PV703335	NODE_6_length_29130_cov_8.858704	29130	No	5	Medium-quality	Genome-fragment	69.28	AAI-based (medium-confidence)	0
				PV703336	NODE_45_length_14946_cov_2.527431	14946	No	6	High-quality	High-quality	100	AAI-based (high-confidence)	0
		2108IC-SW-2-V	SRR32407395	PV703337	NODE_1_length_37352_cov_20.104580	37352	No	12	Medium-quality	Genome-fragment	84.24	AAI-based (high-confidence)	0
				PV703338	NODE_2_length_36725_cov_2.922892	36725	No	31	High-quality	High-quality	92.62	AAI-based (medium-confidence)	0
				PV703339	NODE_4_length_29114_cov_7.648843	29114	No	8	Medium-quality	Genome-fragment	51.24	AAI-based (high-confidence)	0
				PV703340	NODE_5_length_27980_cov_2.086597	27980	No	6	Medium-quality	Genome-fragment	73.48	AAI-based (high-confidence)	0
				PV703341	NODE_55_length_12030_cov_2.328405	12030	No	5	Medium-quality	Genome-fragment	81.98	AAI-based (high-confidence)	0
	October	2110IC-SW-1-V	SRR32407383	PV703400	NODE_7_length_45356_cov_2.393951	45356	No	15	Medium-quality	Genome-fragment	72.86	AAI-based (high-confidence)	0
				PV703401	NODE_18_length_32300_cov_7.093432	32300	No	4	High-quality	High-quality	96.64	AAI-based (high-confidence)	0
				PV703402	NODE_19_length_31908_cov_11.434914	31908	No	20	Medium-quality	Genome-fragment	57.88	AAI-based (high-confidence)	0
				PV703403	NODE_20_length_31596_cov_3.052242	31596	No	9	Medium-quality	Genome-fragment	55.31	AAI-based (high-confidence)	0
				PV703404	NODE_25_length_30147_cov_2.692672	30147	No	23	High-quality	High-quality	99.97	AAI-based (high-confidence)	0
				PV703405	NODE_27_length_29341_cov_2.456391	29341	No	10	Medium-quality	Genome-fragment	57.33	AAI-based (high-confidence)	0
				PV703406	NODE_35_length_24055_cov_12.099298	24055	No	9	Medium-quality	Genome-fragment	71.45	AAI-based (high-confidence)	0
				PV703407	NODE_50_length_21723_cov_6.414012	21723	No	1	Medium-quality	Genome-fragment	65.39	AAI-based (high-confidence)	0
				PV703408	NODE_53_length_21306_cov_1.832712	21306	No	11	Medium-quality	Genome-fragment	58.64	AAI-based (medium-confidence)	0
				PV703409	NODE_64_length_19910_cov_4.840975	19910	No	11	Medium-quality	Genome-fragment	53.58	AAI-based (high-confidence)	0
				PV703410	NODE_77_length_18372_cov_2.669773	18372	No	10	Medium-quality	Genome-fragment	84.56	AAI-based (medium-confidence)	0
		2110IC-SW-3-V	SRR32407381	PV703411	NODE_4_length_43081_cov_2.451413	43081	No	10	Medium-quality	Genome-fragment	73.16	AAI-based (medium-confidence)	0
				PV703412	NODE_5_length_40918_cov_1.557353	40918	No	19	Medium-quality	Genome-fragment	74.45	AAI-based (high-confidence)	0
				PV703413	NODE_14_length_32996_cov_5.116949	32996	No	4	High-quality	High-quality	98.72	AAI-based (high-confidence)	0
				PV703414	NODE_20_length_30608_cov_10.845674	30608	No	9	High-quality	High-quality	90.55	AAI-based (high-confidence)	0
				PV703415	NODE_29_length_23635_cov_1.606687	23635	No	15	Medium-quality	Genome-fragment	70.95	AAI-based (medium-confidence)	0
				PV703416	NODE_64_length_16756_cov_1.638042	16756	No	7	Medium-quality	Genome-fragment	52.27	AAI-based (high-confidence)	0
St.16 (Deokjeokdo)	August	2108DJ-SW-2-V	SRR32407411	PV703163	NODE_1_length_119966_cov_2.732725	119966	No	10	High-quality	High-quality	94.1	AAI-based (medium-confidence)	0
				PV703164	NODE_8_length_35211_cov_3.174068	35211	No	18	High-quality	High-quality	95.82	AAI-based (high-confidence)	0
				PV702974	NODE_15_length_27302_cov_2.306127	27302	No	14	Medium-quality	Genome-fragment	63.43	AAI-based (medium-confidence)	0
				PV703165	NODE_64_length_17126_cov_1.565327	17126	No	11	Medium-quality	Genome-fragment	55.15	AAI-based (high-confidence)	0
	October	2110DJ-SW-1-V	SRR32407386	PV703385	NODE_2_length_76594_cov_7.431689	76594	No	8	Medium-quality	Genome-fragment	50.38	AAI-based (high-confidence)	0
				PV703386	NODE_5_length_36406_cov_8.160534	36406	No	4	High-quality	High-quality	100	AAI-based (medium-confidence)	0
				PV703387	NODE_7_length_34969_cov_3.480426	34969	No	20	High-quality	High-quality	94.76	AAI-based (high-confidence)	0
				PV703388	NODE_8_length_32200_cov_17.593521	32200	No	9	High-quality	High-quality	95.26	AAI-based (high-confidence)	0
				PV703389	NODE_9_length_32135_cov_1.814703	32135	No	8	High-quality	High-quality	95.64	AAI-based (medium-confidence)	0
				PV703390	NODE_12_length_30059_cov_3.444675	30059	No	10	Medium-quality	Genome-fragment	60.07	AAI-based (high-confidence)	0
				PV703391	NODE_13_length_28365_cov_8.998513	28365	No	13	Medium-quality	Genome-fragment	51.8	AAI-based (high-confidence)	0
				PV703392	NODE_19_length_24789_cov_1.977496	24789	No	6	Medium-quality	Genome-fragment	53.71	AAI-based (high-confidence)	0
				PV703393	NODE_20_length_24165_cov_4.428779	24165	No	8	Medium-quality	Genome-fragment	75.49	AAI-based (high-confidence)	0
				PV703394	NODE_25_length_22683_cov_5.068097	22683	No	17	Medium-quality	Genome-fragment	54.61	AAI-based (high-confidence)	0
				PV703395	NODE_33_length_20326_cov_2.890539	20326	No	2	Medium-quality	Genome-fragment	69.39	AAI-based (high-confidence)	0
				PV703396	NODE_34_length_19959_cov_5.438080	19959	No	8	Medium-quality	Genome-fragment	50.72	AAI-based (high-confidence)	0
				PV703397	NODE_48_length_16579_cov_3.382020	16579	No	9	Medium-quality	Genome-fragment	75.87	AAI-based (medium-confidence)	0
				PV703398	NODE_51_length_16135_cov_3.038918	16135	No	13	Medium-quality	Genome-fragment	53.55	AAI-based (high-confidence)	0
				PV703399	NODE_66_length_15192_cov_1.662131	15192	No	1	Medium-quality	Genome-fragment	51.33	AAI-based (high-confidence)	0
