# Supplementary material for: Dynamics of the DNA Viral Community in Korean Coastal Waters
Source: Sci Data. 2025 Nov 13;12:1782. doi: 10.1038/s41597-025-06062-w (PMC12615691; doi:10.1038/s41597-025-06062-w)
Supplement: Supplementary file 4 — Supplementary Table S4 [file 41597_2025_6062_MOESM4_ESM.zip]

Archive with 1 entries (1 files):
- Revised Supplemeantory table 4.csv
