# Supplementary material for: Dynamics of the DNA Viral Community in Korean Coastal Waters
Source: Sci Data. 2025 Nov 13;12:1782. doi: 10.1038/s41597-025-06062-w (PMC12615691; doi:10.1038/s41597-025-06062-w)
Supplement: Supplementary file 4 — Supplementary Table S4 [file 41597_2025_6062_MOESM4_ESM.zip › Revised Supplemeantory table 4.csv]

Table S4. Identification of DNA viruses from the dereplicated contigs (��10 kb, medium quality or higher; n = 754) via BLASTn (e-value >10??, identity >70%, bitscore >50%) and BLASTp annotation and gene content. Contigs shown in gray indicate cases where no viral genes were detected.
Sampling information		Contig information			BLASTN				BLASTP
No. Site (Locality)	Sampling Month	Fastq File	GenBank Accession	Contig ID	Accession	Virus species	e-value	% Identity	Hallmarker Gene	Replication gene	Hallmarker Gene Count	Replication gene Count
St.1 (Gyeongpo)	August	2108GP-SW-1-V	PV703202	NODE_155_length_25911_cov_2.000582	NC_021864	Puniceispirillum phage HMO-2011, complete genome	1.25E-79	82.114	tail fiber protein; putative coat protein; tail protein		3
		2108GP-SW-1-V	PV703184	NODE_2_length_148392_cov_2.431403	NC_016762	Pseudomonas phage phi297, complete genome	4.73E-11	91.379
		2108GP-SW-1-V	PV703185	NODE_4_length_126556_cov_13.654011	NC_048660	Aeromonas phage phiA8-29, complete genome	8.67E-13	94.545	tail tube protein; putative baseplate wedge subunit		2
		2108GP-SW-1-V	PV703191	NODE_56_length_38976_cov_2.720199	NC_047702	Uncultured phage_MedDCM-OCT-S35-C6 DNA, complete genome, group G8, isolate: uvMED-CGR-U-MedDCM-OCT-S35-C6	3.45E-12	92.857	tail fiber protein		1
		2108GP-SW-1-V	PV703211	NODE_9640_length_4163_cov_0.742071	NC_022790	Marine gokushovirus isolate GOM, complete genome	2.21E-10	72.348	major capsid protein		1
		2108GP-SW-2-V	PV703217	NODE_91_length_21902_cov_5.727302	NC_020859	Synechococcus phage S-RIM2 R1_1999, complete genome	9.09E-06	94.737
		2108GP-SW-3-V	PV703228	NODE_48_length_24263_cov_3.460101	NC_048671	Lentibacter phage vB_LenP_ICBM2, complete genome	3.45E-40	73.04
	December	2112GP-SW-2-V	PV703749	NODE_22_length_60346_cov_138.673542	NC_054727	Mycobacterium phage Phrappuccino, complete genome	1.50E-07	87.097	tail terminator		1
		2112GP-SW-2-V	PV703750	NODE_28_length_49692_cov_49.428972	NC_070783	Streptomyces phage Faust, complete genome	1.57E-16	92.537
		2112GP-SW-2-V	PV703754	NODE_92_length_18994_cov_5.139662	NC_015465	Synechococcus phage S-CBS3, complete genome	4.71E-08	95.238	tail protein; minor tail protein; portal protein; major head protein; head-tail joining; tail terminator; terminase large subunit		7
St.2 (Donghae)	May	2105DH-SW-1-V	PV702961	NODE_4_length_43153_cov_7.772765	NC_055867	Gordonia phage Clown, complete genome	6.40E-10	88.525
		2105DH-SW-2-V	PV702996	NODE_26_length_30060_cov_3.054655	NC_048671	Lentibacter phage vB_LenP_ICBM2, complete genome	0	74.463	tail fiber assembly protein		1
		2105DH-SW-2-V	PV702998	NODE_30_length_29427_cov_2.655256	NC_047813	Staphylococcus phage Andhra, complete genome	9.44E-07	100
		2105DH-SW-2-V	PV702989	NODE_8_length_49737_cov_19.228260	NC_048672	Lentibacter phage vB_LenP_ICBM1, complete genome	2.02E-20	87		Cas4-domain exonuclease; endonuclease		2
St.4 (Eulsukdo)	August	2108ES-SW-3-V	PV703169	NODE_1_length_77116_cov_4.418579	NC_048742	Streptomyces phage Gilson, complete genome	1.91E-07	95.238		head maturation protease; minor tail protein; tail length tape measure protein; thymidylate synthase; DNA polymerase;		5
		2108ES-SW-3-V	PV703178	NODE_15_length_26094_cov_1.585012	NC_048837	Flavobacterium phage vB_FspS_mumin9-1, complete genome	4.73E-49	84.466
	November	2111ES-SW-1-V	PV703566	NODE_10_length_50732_cov_3.440431	NC_027204	Sinorhizobium phage phiM12, complete genome	4.50E-12	76.712
		2111ES-SW-1-V	PV703569	NODE_15_length_44630_cov_7.995686	NC_048672	Lentibacter phage vB_LenP_ICBM1, complete genome	8.50E-14	87.013	tail fiber protein; terminase; head-tail adaptor; major capsid protein; tail appendage;	DNA polymerase I; DNA polymerase; exonuclease	5	3
		2111ES-SW-1-V	PV703572	NODE_18_length_41607_cov_4.965333	NC_071028	Arthrobacter phage Adumb2043, complete genome	7.98E-09	89.286	major tail protein; head-tail adaptor Ad1; portal protein; tail terminator; terminase small subunit	DNA polymerase I; DNA primase/helicase; exonuclease; HNH endonuclease; serine integrase	5	5
		2111ES-SW-1-V	PV703561	NODE_2_length_76660_cov_3.692486	NC_016766	Synechococcus phage S-CBS4, complete genome	1.79E-52	74.805	terminase large subunit; portal protein; tail fiber protein; major head protein; tail length tape measure protein	exonuclease; HNH endonuclease; transcriptional repressor	5	3
		2111ES-SW-1-V	PV703577	NODE_25_length_37931_cov_2.695482	NC_020854	Cyanophage KBS-S-2A genomic sequence	0	76.953	head-tail adaptor Ad1; major head protein; portal protein; tail completion or Neck1 protein; tail terminator		5
		2111ES-SW-1-V	PV703579	NODE_27_length_36825_cov_43.152270	NC_027384	Pseudomonas phage H70, complete genome	3.19E-27	85.827	tail length tape measure protein		1
		2111ES-SW-1-V	PV703589	NODE_53_length_23541_cov_2.426625	NC_020867	Synechococcus phage S-RIP1 genomic sequence	5.84E-08	93.333	tail fiber protein		1
		2111ES-SW-1-V	PV703564	NODE_6_length_60551_cov_3.626026	NC_021806	Cellulophaga phage phi14:2, complete genome	5.40E-07	81.176
		2111ES-SW-2-V	PV703601	NODE_1_length_68709_cov_3.588770	NC_016766	Synechococcus phage S-CBS4, complete genome	1.60E-52	74.805	major tail protein; portal protein; tail fiber protein; tail length tape measure protein; terminase large subunit	exonuclease; HNH endonuclease; transcriptional repressor	5	3
		2111ES-SW-2-V	PV703610	NODE_12_length_44329_cov_8.257771	NC_048672	Lentibacter phage vB_LenP_ICBM1, complete genome	8.44E-14	87.013	tail fiber protein; head-tail adaptor; major capsid protein; tail appendage; tail fiber assembly protein; terminase	DNA polymerase I; DNA primase/helicase; exonuclease	6	3
		2111ES-SW-2-V	PV703614	NODE_16_length_41607_cov_8.682449	NC_071028	Arthrobacter phage Adumb2043, complete genome	7.98E-09	89.286	major tail protein; head-tail adaptor Ad1 ; portal protein; tail terminator; terminase small subunit	DNA polymerase I; DNA primase/helicase; exonuclease; HNH endonuclease; serine integrase	5	5
		2111ES-SW-2-V	PV703617	NODE_21_length_40188_cov_76.394573	NC_027384	Pseudomonas phage H70, complete genome	3.49E-27	85.827	tail length tape measure protein		1
		2111ES-SW-2-V	PV703622	NODE_26_length_36480_cov_12.772839	NC_070954	Burkholderia phage Magia, complete genome	1.95E-09	95.556
		2111ES-SW-2-V	PV703625	NODE_30_length_34922_cov_2.621641	NC_021806	Cellulophaga phage phi14:2, complete genome	3.12E-07	81.176
		2111ES-SW-2-V	PV703606	NODE_7_length_55434_cov_3.525720	NC_029031	Synechococcus phage S-CBP42, complete genome	6.40E-06	97.222	tail fiber protein		1
		2111ES-SW-3-V	PV703654	NODE_11_length_39449_cov_1.931133	NC_016766	Synechococcus phage S-CBS4, complete genome	9.18E-53	74.805	major head protein; portal protein; tail fiber protein; tail length tape measure protein	HNH endonuclease	4	1
		2111ES-SW-3-V	PV703655	NODE_12_length_39020_cov_20.337927	NC_027384	Pseudomonas phage H70, complete genome	3.38E-27	85.827	tail length tape measure protein		1
		2111ES-SW-3-V	PV703656	NODE_13_length_38745_cov_2.162722	NC_071028	Arthrobacter phage Adumb2043, complete genome	7.43E-09	89.286	major tail protein; head-tail adaptor Ad1; portal protein; tail terminator; terminase small subunit	DNA polymerase I; DNA primase/helicase; exonuclease; HNH endonuclease; serine integrase	5	5
		2111ES-SW-3-V	PV703660	NODE_17_length_36600_cov_3.301237	NC_070954	Burkholderia phage Magia, complete genome	1.95E-09	95.556
		2111ES-SW-3-V	PV703653	NODE_9_length_44267_cov_3.690372	NC_048672	Lentibacter phage vB_LenP_ICBM1, complete genome	8.43E-14	87.013	head-tail adaptor; major capsid protein; tail appendage; tail fiber assembly protein; tail fiber protein; terminase	DNA polymerase I; DNA primase/helicase; exonuclease	6	3
St.5 (Busan New Port)	July	2107SH-SW-2-V	PV703057	NODE_1_length_107553_cov_7.202204	NC_043129	Micromonas pusilla virus SP1, complete genome	3.43E-11	92.727	major capsid protein; head maturation protease	ATP-dependent DNA ligase; DNA polymerase; exonuclease; DNA helicase; DNA topoisomerase II	2	5
		2107SH-SW-2-V	PV703058	NODE_2_length_105174_cov_24.791017	NC_020864	Micromonas pusilla virus 12T genomic sequence	4.07E-55	92.903	tail fiber assembly	endonuclease; ATP-dependent DNA ligase	1	2
		2107SH-SW-2-V	PV703059	NODE_5_length_47516_cov_6.671147	NC_002519	Roseophage SIO1 complete genome	4.09E-32	81.564
		2107SH-SW-3-V	PV703069	NODE_1_length_129835_cov_22.484666	NC_028091	Ostreococcus lucimarinus virus 2 isolate Olv2, complete genome	2.47E-13	90.769	tail fiber protein	endonuclease	1	1
		2107SH-SW-3-V	PV703073	NODE_13_length_53691_cov_16.822231	NC_002519	Roseophage SIO1 complete genome	4.63E-32	81.564
		2107SH-SW-3-V	PV703070	NODE_3_length_105174_cov_71.106781	NC_020864	Micromonas pusilla virus 12T genomic sequence	4.98E-94	93.671	tail fiber assembly	ATP-dependent DNA ligase; endonuclease;	1	2
		2107SH-SW-3-V	PV703076	NODE_30_length_40524_cov_5.971681	NC_048048.2	Caulobacter phage CcrSC, complete genome	1.28E-16	76.72
		2107SH-SW-3-V	PV703079	NODE_37_length_38308_cov_4.675284	NC_016656	Cyanophage P-SSP2, complete genome	2.04E-09	95.556	head assembly	endonuclease	1	1
	November	2111SH-SW-1-V	PV703730	NODE_110_length_18976_cov_11.471696	NC_015465	Synechococcus phage S-CBS3, complete genome	4.70E-08	95.238	tail protein; minor tail protein; portal protein; major head protein; head-tail joining; tail terminator; terminase large subunit		7
		2111SH-SW-1-V	PV703725	NODE_13_length_45020_cov_7.700889	NC_047710	Uncultured phage_MedDCM-OCT-S28-C3 DNA, complete genome, group G7, isolate: uvMED-CGR-U-MedDCM-OCT-S28-C3	1.84E-15	98.113	major head protein; terminase large subunit	DNA polymerase I; DNA primase/helicase; exonuclease; HNH endonuclease	2	4
		2111SH-SW-1-V	PV703728	NODE_91_length_20904_cov_1.848101	NC_077067	Fadolivirus 1 strain FV1/VV64, partial genome	6.61E-17	87.209
		2111SH-SW-2-V	PV703733	NODE_12_length_36023_cov_2.806747	NC_077067	Fadolivirus 1 strain FV1/VV64, partial genome	1.14E-16	87.209
		2111SH-SW-2-V	PV703731	NODE_2_length_60346_cov_37.969777	NC_054727	Mycobacterium phage Phrappuccino, complete genome	1.50E-07	87.097
		2111SH-SW-3-V	PV703739	NODE_10_length_45551_cov_12.283639	NC_054727	Mycobacterium phage Phrappuccino, complete genome	1.13E-07	87.097
		2111SH-SW-3-V	PV703740	NODE_20_length_37503_cov_6.360017	NC_047709	Uncultured phage_MedDCM-OCT-S45-C4 DNA, complete genome, group G7, isolate: uvMED-CGR-U-MedDCM-OCT-S45-C4	2.55E-18	85.149	tail fiber protein		1
		2111SH-SW-3-V	PV703741	NODE_63_length_23225_cov_6.136549	NC_020838	Synechococcus phage S-RIP2 genomic sequence	2.04E-17	86.517	major head protein; head-tail connector protein		2
		2111SH-SW-3-V	PV703743	NODE_92_length_19429_cov_9.099368	NC_015465	Synechococcus phage S-CBS3, complete genome	4.82E-08	95.238	tail protein; minor tail protein; portal protein; major head protein; head-tail joining; tail terminator; terminase large subunit		7
St.6 (Gwangyang)	July	2107GY-SW-1-V	PV703031	NODE_122_length_35635_cov_3.348006	NC_048671	Lentibacter phage vB_LenP_ICBM2, complete genome	0	78.13	major capsid protein; head-tail adaptor; tail protein; virion scaffolding protein; terminase	dual primase/helicase	5	1
		2107GY-SW-1-V	PV703032	NODE_136_length_33384_cov_5.340891	NC_077221	Prymnesium kappa virus genome assembly, chromosome: 1	6.40E-09	92
		2107GY-SW-1-V	PV703041	NODE_248_length_24323_cov_3.965738	NC_020867	Synechococcus phage S-RIP1 genomic sequence	5.58E-63	91.257	major head protein; tail tube A		2
		2107GY-SW-1-V	PV703016	NODE_41_length_63360_cov_5.243639	NC_055882	CrAssphage cr116_1, complete genome	7.32E-06	95	tail protein	exonuclease	1	1
		2107GY-SW-1-V	PV703020	NODE_80_length_43897_cov_4.702650	NC_016656	Cyanophage P-SSP2, complete genome	2.34E-09	95.556	tail protein	exonuclease	1	1
		2107GY-SW-1-V	PV703022	NODE_92_length_40777_cov_4.492374	NC_049431	Vibrio phage 1.097.O._10N.286.49.B3, partial genome	1.27E-26	90.816
St.7 (Handong)	August	2108HC-SW-1-V	PV703235	NODE_13_length_38117_cov_3.913161	NC_041926	Escherichia phage vB_EcoM_ECOO78, complete genome	3.33E-22	79.518	tail protein; baseplate hub; baseplate protein; terminase large subunit; terminase small subunit; portal protein; head-tail joining; baseplate wedge subunit; major head protein;	endonuclease VII	9	1
		2108HC-SW-1-V	PV703232	NODE_6_length_57391_cov_12.632195	NC_042008	Streptomyces phage Mildred21, complete genome	6.63E-06	91.111		ribonucleotide reductase		1
		2108HC-SW-2-V	PV703244	NODE_1_length_148678_cov_4.573884	NC_048015	Cyanophage S-TIM4, complete genome	9.91E-33	82.486	head-proximal tip of tail tube tail completion + sheath stabilizer protein		1
		2108HC-SW-2-V	PV703253	NODE_14_length_38117_cov_7.004475	NC_041926	Escherichia phage vB_EcoM_ECOO78, complete genome	3.33E-22	79.518	tail protein; baseplate hub; terminase small subunit; terminase large subunit; head-tail joining; major head protein; portal protein; baseplate wedge subunit; baseplate protein	endonuclease VII	9	1
		2108HC-SW-2-V	PV703259	NODE_38_length_23970_cov_4.532945	NC_048671	Lentibacter phage vB_LenP_ICBM2, complete genome	0	77.619	head-tail adaptor; terminase	dual primase/helicase; DNA polymerase I; DNA polymerase exonuclease subunit; endonuclease	2	4
		2108HC-SW-2-V	PV703247	NODE_4_length_57391_cov_16.196144	NC_042008	Streptomyces phage Mildred21, complete genome	6.63E-06	91.111		ribonucleotide reductase		1
		2108HC-SW-2-V	PV703261	NODE_45_length_21825_cov_1.717532	NC_006356.2	Flavobacterium phage 11b, complete genome	1.88E-32	82.486
		2108HC-SW-2-V	PV703262	NODE_56_length_18976_cov_2.558173	NC_071144	Klebsiella phage VLCpiS13f, complete genome	1.00E-14	76.608
		2108HC-SW-2-V	PV703248	NODE_6_length_45216_cov_2.398434	NC_070783	Streptomyces phage Faust, complete genome	1.43E-16	92.537
		2108HC-SW-2-V	PV703249	NODE_7_length_42000_cov_5.703437	NC_021532	Alteromonas phage vB_AmaP_AD45-P1, complete genome	8.06E-09	97.561
		2108HC-SW-3-V	PV703269	NODE_1_length_148476_cov_4.256267	NC_048015	Cyanophage S-TIM4, complete genome	9.89E-33	82.486	head-proximal tip of tail tube tail completion + sheath stabilizer protein		1
		2108HC-SW-3-V	PV703273	NODE_10_length_45787_cov_3.592707	NC_048072	Streptomyces phage Darolandstone, complete genome	1.86E-20	83.333
		2108HC-SW-3-V	PV703275	NODE_13_length_42771_cov_31.287379	NC_021532	Alteromonas phage vB_AmaP_AD45-P1, complete genome	8.20E-09	97.561
		2108HC-SW-3-V	PV703279	NODE_28_length_30955_cov_3.823407	NC_018280	Celeribacter phage P12053L, complete genome	1.25E-25	90.526	tail fiber protein		1
		2108HC-SW-3-V	PV703271	NODE_5_length_58050_cov_11.598450	NC_042008	Streptomyces phage Mildred21, complete genome	6.70E-06	91.111		ribonucleotide reductase		1
	November	2111HC-SW-1-V	PV703698	NODE_13_length_60346_cov_250.784287	NC_054727	Mycobacterium phage Phrappuccino, complete genome	1.50E-07	87.097
		2111HC-SW-1-V	PV703700	NODE_20_length_52355_cov_15.903404	NC_048672	Lentibacter phage vB_LenP_ICBM1, complete genome	4.20E-82	95.025		Cas4-domain exonuclease; exonuclease		2
		2111HC-SW-1-V	PV703701	NODE_28_length_42786_cov_4.998570	NC_015938	Salmonella phage 7-11, complete genome	8.21E-09	89.474
		2111HC-SW-1-V	PV703702	NODE_31_length_39902_cov_12.160151	NC_055852	Flavobacterium phage vB_FspP_elemoA_7-9A, complete genome	1.60E-30	83.226	portal protein; terminase large subunit		2
		2111HC-SW-1-V	PV703697	NODE_4_length_108357_cov_5.939370	NC_042008	Streptomyces phage Mildred21, complete genome	4.47E-10	97.727	minor tail protein; tail length tape measure protein	DNA helicase; DNA polymerase; UvsX-like recombinase	2	3
		2111HC-SW-2-V	PV703710	NODE_14_length_42659_cov_4.838263	NC_015938	Salmonella phage 7-11, complete genome	8.18E-09	89.474
		2111HC-SW-3-V	PV703719	NODE_17_length_42766_cov_6.358498	NC_015938	Salmonella phage 7-11, complete genome	8.20E-09	89.474
		2111HC-SW-3-V	PV703716	NODE_3_length_65653_cov_5.827580	NC_004629	Pseudomonas phage phiKZ, complete genome	4.53E-08	90.566
		2111HC-SW-3-V	PV703721	NODE_33_length_31062_cov_13.593761	NC_055852	Flavobacterium phage vB_FspP_elemoA_7-9A, complete genome	1.24E-30	83.226	portal protein; terminase lasrge subunit		2
		2111HC-SW-3-V	PV703718	NODE_9_length_51025_cov_17.980982	NC_048672	Lentibacter phage vB_LenP_ICBM1, complete genome	0.00E+00	92.812		Cas4-domain exonuclease; exonuclease		2
St.8 (Sinyang)	August	2108SY-SW-1-V	PV703373	NODE_14_length_26509_cov_2.776628	NC_021532	Alteromonas phage vB_AmaP_AD45-P1, complete genome	5.08E-09	97.561
		2108SY-SW-1-V	PV703369	NODE_4_length_57518_cov_4.922462	NC_042008	Streptomyces phage Mildred21, complete genome	6.64E-06	91.111
		2108SY-SW-2-V	PV703378	NODE_13_length_25084_cov_22.970149	NC_077221	Prymnesium kappa virus genome assembly, chromosome: 1	2.24E-07	97.368
		2108SY-SW-2-V	PV703377	NODE_3_length_52147_cov_4.981449	NC_021864	Puniceispirillum phage HMO-2011, complete genome	4.56E-22	84.034	tail fiber protein; head-tail adaptor; putative coat protein; terminase large subunit	DNA polymerase; DNA primase; replicative DNA helicase	4	3
St.9 (Hyeopjae)	August	2108HJ-SW-1-V	PV703290	NODE_17_length_38259_cov_3.921326	NC_020483	Pelagibacter phage HTVC019P, complete genome	6.79E-64	85.537	tail fiber protein; baseplate hub subunit and tail lysozyme		2
		2108HJ-SW-1-V	PV703295	NODE_47_length_22579_cov_108.522448	NC_002519	Roseophage SIO1 complete genome	1.97E-22	85.217
		2108HJ-SW-1-V	PV703288	NODE_8_length_45787_cov_3.882589	NC_048072	Streptomyces phage Darolandstone, complete genome	1.86E-20	83.333
		2108HJ-SW-2-V	PV703300	NODE_1_length_114675_cov_29.803340	NC_027366	Bacillus phage Mater, complete genome	3.66E-11	90.323
		2108HJ-SW-2-V	PV703303	NODE_12_length_45863_cov_3.954019	NC_048072	Streptomyces phage Darolandstone, complete genome	1.86E-20	83.333
		2108HJ-SW-2-V	PV703304	NODE_21_length_36610_cov_3.989721	NC_020483	Pelagibacter phage HTVC019P, complete genome	6.50E-64	85.537	tail fiber protein; baseplate hub subunit and tail lysozyme		2
		2108HJ-SW-3-V	PV703317	NODE_10_length_45787_cov_8.481034	NC_048072	Streptomyces phage Darolandstone, complete genome	1.86E-20	83.333
		2108HJ-SW-3-V	PV703319	NODE_16_length_38311_cov_3.417662	NC_020483	Pelagibacter phage HTVC019P, complete genome	6.80E-64	85.537	tail fiber protein; baseplate hub subunit and tail lysozyme		2
		2108HJ-SW-3-V	PV703322	NODE_20_length_34508_cov_2.418894	NC_021864	Puniceispirillum phage HMO-2011, complete genome	3.82E-36	73.874	tail fiber protein; putative coat protein; terminase large subunit; head-tail adaptor	replicative DNA helicase; DNA primase; DNA polymerase	4	3
St.10 (Mokpo)	August	2108MP-SW-1-V	PV703342	NODE_15_length_38359_cov_2.072322	NC_020483	Pelagibacter phage HTVC019P, complete genome	6.81E-64	85.537	tail fiber protein; baseplate hub subunit and tail lysozyme		2
		2108MP-SW-1-V	PV703345	NODE_30_length_24703_cov_1.751099	NC_002519	Roseophage SIO1 complete genome	2.69E-46	77.045
		2108MP-SW-2-V	PV703360	NODE_116_length_21743_cov_3.448279	NC_020483	Pelagibacter phage HTVC019P, complete genome	3.86E-64	85.537	baseplate hub subunit and tail lysozyme; tail fiber protein		2
		2108MP-SW-2-V	PV703355	NODE_77_length_25691_cov_3.000587	NC_020867	Synechococcus phage S-RIP1 genomic sequence	1.27E-64	91.803	tail tube A	DNA primase/helicase	1	1
		2108MP-SW-2-V	PV703356	NODE_92_length_23588_cov_2.713269	NC_020481	Pelagibacter phage HTVC010P, complete genome	0	82.87	head-tail adaptor; major head protein; phage terminase large subunit; tail fiber protein		4
St.12 (Gunsan)	November	2111GS-SW-2-V	PV703678	NODE_4_length_39528_cov_2.432248	NC_054149	Pseudomonas phage Persinger, complete genome	2.73E-08	95.349
		2111GS-SW-3-V	PV703688	NODE_13_length_26698_cov_2.179895	NC_048723	Streptomyces phage LukeCage, complete genome	1.08E-25	73.407
		2111GS-SW-3-V	PV703685	NODE_7_length_41278_cov_3.492430	NC_020482	Pelagibacter phage HTVC011P, complete genome	9.75E-43	84.865	major head protein; tail fiber protein; terminase large subunit	DNA primase; exonuclease	3	2
St.13 (Cheonsuman)	August	2108CS-SW-3-V	PV703133	NODE_60_length_19590_cov_1.768689	NC_047813	Staphylococcus phage Andhra, complete genome	6.28E-07	100
	November	2111CS-SW-1-V	PV703419	NODE_2_length_99752_cov_3.474319	NC_021806	Cellulophaga phage phi14:2, complete genome	8.84E-12	82.653	Tail tubular protein (P22 gp4-like); portal protein; major head protein	amidoligase enzyme; DNA primase; DnaB replicative DNA helicase; exonuclease; putative replisome organizer protein; SNF2-family helicase	3	6
		2111CS-SW-1-V	PV703427	NODE_42_length_39533_cov_13.545171	NC_005091.2	Burkholderia phage BcepNazgul, complete genome	9.74E-13	91.667		A helicase; A primase		2
		2111CS-SW-1-V	PV703432	NODE_50_length_36821_cov_4.073091	NC_054992	Lactococcus phage 37203, complete genome	7.06E-09	97.561
		2111CS-SW-1-V	PV703433	NODE_51_length_36661_cov_42.659878	NC_041921	Dinoroseobacter phage vB_DshS-R5C, complete genome	9.10E-08	93.333
		2111CS-SW-1-V	PV703438	NODE_61_length_33903_cov_5.034462	NC_041927	Sphingobium phage Lacusarx, complete genome	1.07E-16	93.75
		2111CS-SW-2-V	PV703467	NODE_1_length_99732_cov_3.953597	NC_021806	Cellulophaga phage phi14:2, complete genome	8.84E-12	82.653	major head protein; portal protein; Tail tubular protein (P22 gp4-like)	amidoligase enzyme; DNA primase; DnaB replicative DNA helicase; exonuclease; putative replisome organizer protein; SNF2-family helicase	3	6
		2111CS-SW-2-V	PV703470	NODE_11_length_66908_cov_20.142286	NC_029002	Microcystis phage MaMV-DC, complete genome	0.00E+00	91.019
		2111CS-SW-2-V	PV703468	NODE_3_length_90677_cov_13.278167	NC_023719	Bacillus phage G, complete genome	1.34E-14	92.188
		2111CS-SW-2-V	PV703475	NODE_35_length_43767_cov_3.282310	NC_023566	Rhizobium phage vB_RglS_P106B, complete genome	2.33E-09	72.039	portal protein; major head protein; head-tail adaptor Ad1; tail length tape measure protein; tail terminator; terminase large subunit	DNA helicase; DNA polymerase; exonuclease	6	3
		2111CS-SW-2-V	PV703477	NODE_48_length_39663_cov_10.830433	NC_005091.2	Burkholderia phage BcepNazgul, complete genome	9.77E-13	91.667		A helicase; A primase		2
		2111CS-SW-2-V	PV703479	NODE_50_length_38996_cov_4.428362	NC_041927	Sphingobium phage Lacusarx, complete genome	1.23E-16	93.75
		2111CS-SW-2-V	PV703481	NODE_57_length_37080_cov_5.297188	NC_054992	Lactococcus phage 37203, complete genome	7.11E-09	97.561
		2111CS-SW-3-V	PV703516	NODE_1_length_99816_cov_3.871831	NC_021806	Cellulophaga phage phi14:2, complete genome	8.85E-12	82.653	major head protein; portal protein; Tail tubular protein (P22 gp4-like)	amidoligase enzyme; DNA primase; DnaB replicative DNA helicase; exonuclease; putative replisome organizer protein; SNF2-family helicase	3	6
		2111CS-SW-3-V	PV703521	NODE_15_length_55900_cov_13.158661	NC_020484	Pelagibacter phage HTVC008M, complete genome	1.79E-06	89.796
		2111CS-SW-3-V	PV703517	NODE_2_length_94876_cov_13.202820	NC_048682	Raoultella phage Ro1, complete genome	1.08E-15	98.148
		2111CS-SW-3-V	PV703525	NODE_41_length_39533_cov_11.189793	NC_005091.2	Burkholderia phage BcepNazgul, complete genome	9.74E-13	91.667		A helicase; A primase		2
		2111CS-SW-3-V	PV703530	NODE_49_length_36926_cov_4.608957	NC_041927	Sphingobium phage Lacusarx, complete genome	1.17E-16	93.75
		2111CS-SW-3-V	PV703538	NODE_70_length_31771_cov_36.988055	NC_041921	Dinoroseobacter phage vB_DshS-R5C, complete genome	7.88E-08	93.333
		2111CS-SW-3-V	PV703518	NODE_8_length_66897_cov_19.815171	NC_029002	Microcystis phage MaMV-DC, complete genome	0.00E+00	91.019
		2111CS-SW-3-V	PV703540	NODE_85_length_29062_cov_5.252877	NC_054992	Lactococcus phage 37203, complete genome	5.57E-09	97.561
St.14 (Daecheon)	August	2108DC-SW-1-V	PV703143	NODE_16_length_26445_cov_4.127859	NC_047813	Staphylococcus phage Andhra, complete genome	8.48E-07	100
		2108DC-SW-1-V	PV703144	NODE_23_length_24579_cov_9.699084	NC_047813	Staphylococcus phage Andhra, complete genome	2.84E-06	100
		2108DC-SW-1-V	PV703140	NODE_4_length_36849_cov_23.088584	NC_070825	Pseudoalteromonas phage HS5, complete genome	0.00E+00	97.68
		2108DC-SW-1-V	PV703141	NODE_6_length_33529_cov_2.956051	NC_021864	Puniceispirillum phage HMO-2011, complete genome	4.08E-150	77.98	tail fiber protein		1
		2108DC-SW-2-V	PV703152	NODE_10_length_33683_cov_2.006556	NC_021864	Puniceispirillum phage HMO-2011, complete genome	4.10E-150	77.98	tail fiber protein		1
		2108DC-SW-2-V	PV703153	NODE_21_length_29667_cov_8.071090	NC_047813	Staphylococcus phage Andhra, complete genome	9.52E-07	100
		2108DC-SW-2-V	PV703149	NODE_3_length_52627_cov_2.450800	NC_047704	Uncultured phage_MedDCM-OCT-S45-C18 DNA, complete genome, group G8, isolate: uvMED-CGR-U-MedDCM-OCT-S45-C18	5.82E-36	87.234
		2108DC-SW-2-V	PV703150	NODE_4_length_52087_cov_3.648730	NC_049431	Vibrio phage 1.097.O._10N.286.49.B3, partial genome	6.01E-06	97.222
		2108DC-SW-2-V	PV703151	NODE_7_length_38957_cov_19.547850	NC_070825	Pseudoalteromonas phage HS5, complete genome	1.18E-46	93.233	tail fiber protein		1
		2108DC-SW-3-V	PV703159	NODE_21_length_20801_cov_5.984377	NC_028857	Citrobacter phage Merlin, complete genome	8.51E-16	89.189
		2108DC-SW-3-V	PV703160	NODE_29_length_18994_cov_2.186728	NC_047813	Staphylococcus phage Andhra, complete genome	4.71E-08	100
		2108DC-SW-3-V	PV703156	NODE_6_length_35909_cov_13.069001	NC_070823	Pseudoalteromonas phage vB_PspS-H40/1, complete genome	6.74E-24	92.941
		2108DC-SW-3-V	PV703157	NODE_7_length_33543_cov_1.670577	NC_021864	Puniceispirillum phage HMO-2011, complete genome	4.08E-150	77.98	tail fiber protein; putative tail fiber protein		2
St.15 (Incheon)	August	2108IC-SW-1-V	PV703335	NODE_6_length_29130_cov_8.858704	NC_047813	Staphylococcus phage Andhra, complete genome	9.28E-12	92.727
		2108IC-SW-2-V	PV703337	NODE_1_length_37352_cov_20.104580	NC_047813	Staphylococcus phage Andhra, complete genome	1.20E-06	100
	October	2110IC-SW-1-V	PV703405	NODE_27_length_29341_cov_2.456391	NC_048724	Streptomyces phage Karimac, complete genome	1.18E-25	73.407
		2110IC-SW-3-V	PV703409	NODE_283_length_8926_cov_1.814752	NC_021864	Puniceispirillum phage HMO-2011, complete genome	1.17E-95	72.982
		2110IC-SW-3-V	PV703412	NODE_5_length_40918_cov_1.557353	NC_048723	Streptomyces phage LukeCage, complete genome	1.65E-25	73.407
St.16 (Deokjeokdo)	October	2110DJ-SW-1-V	PV703390	NODE_12_length_30059_cov_3.444675	NC_048724	Streptomyces phage Karimac, complete genome	1.21E-25	73.407
